# Supplementary material for: Genome-Wide Analysis of the “Cut-and-Paste” Transposons of Grapevine
Source: PLoS One. 2008 Sep 3;3(9):e3107. doi: 10.1371/journal.pone.0003107 (PMC2528002; doi:10.1371/journal.pone.0003107)
Supplement: Dataset S2 — Supporting information on the CACTA superfamily (0.12 MB XLS) [file pone.0003107.s005.xls]

## Sheet: Info
This dataset contains a list of sequences in which the given TEs were found.
It gives information of the putative size of the element (blasted against the full elnght representative).
Columns F-H give informaiton on the number of elements with complete (or almost complete) transposases as well as the presence of functional ORFs.
Columns K-M give information of the ESTs that hit to the TE family.

## Sheet: Cactavine-1
accession	coverage	bp	identity		good ORF	>90% TPase >80% identity				No EST hits
AM487662.1	1	13445	1			accession	coverage	identity
AM438869.2	0.67	9008.15	0.96			AM487662.1	1	1
AM442265.2	0.66	8873.7	0.94			AM426328.2	1	0.97
AM426328.2	0.65	8739.25	0.94			AM433839.2	1	0.96
AM445126.2	0.61	8201.45	0.96			AM425367.2	1	0.96
AM479952.2	0.6	8067	0.96			AM459826.2	1	0.96
AM433440.2	0.57	7663.65	0.91			AM432591.2	1	0.95
AM432510.1	0.57	7663.65	0.91			AM446694.2	1	0.95
AM450358.2	0.57	7663.65	0.92			AM469099.1	1	0.95
AM459500.2	0.57	7663.65	0.93			AM438869.2	1	0.94
AM426153.2	0.57	7663.65	0.93			AM459500.2	1	0.94
AM425367.2	0.57	7663.65	0.96			AM424953.1	1	0.94
AM433839.2	0.56	7529.2	0.94			AM433440.2	1	0.94
AM432591.2	0.55	7394.75	0.95			AM450358.2	1	0.93
AM446694.2	0.55	7394.75	0.95			AM432510.1	1	0.93
AM478325.1	0.54	7260.3	0.96			AM468855.2	1	0.92
AM458730.2	0.51	6856.95	0.92			AM425395.2	1	0.9
AM454888.1	0.51	6856.95	0.93			AM441141.2	0.99	0.95
AM460664.2	0.51	6856.95	0.97			AM442265.2	0.99	0.94
AM482116.2	0.5	6722.5	0.9			AM426153.2	0.99	0.94
AM458970.2	0.49	6588.05	0.92			AM482116.2	0.99	0.91
AM441271.2	0.48	6453.6	0.84			AM445126.2	0.99	0.91
AM482512.2	0.46	6184.7	0.95			AM454888.1	0.98	0.95
AM473633.1	0.45	6050.25	0.89			AM458730.2	0.98	0.95
AM424953.1	0.44	5915.8	0.95			AM465138.2	0.98	0.86
AM459651.1	0.44	5915.8	0.96			AM479952.2	0.96	0.95
AM425395.2	0.41	5512.45	0.93			AM484889.1	0.96	0.95
AM440619.2	0.41	5512.45	0.93			AM482512.2	0.96	0.95
AM429952.2	0.41	5512.45	0.94			AM475598.1	0.95	0.97
AM447967.1	0.4	5378	0.96			AM472433.2	0.94	0.96
AM465138.2	0.39	5243.55	0.86			AM460924.2	0.94	0.91
AM468855.2	0.39	5243.55	0.91
AM487965.2	0.39	5243.55	0.92
AM431948.1	0.39	5243.55	0.93
AM436526.2	0.39	5243.55	0.94
AM441141.2	0.39	5243.55	0.95
AM472433.2	0.39	5243.55	0.96
AM475598.1	0.37	4974.65	0.95
AM442482.2	0.37	4974.65	0.95
AM485461.2	0.36	4840.2	0.85
AM466992.1	0.36	4840.2	0.94
AM483798.2	0.36	4840.2	0.94
AM469099.1	0.36	4840.2	0.96
AM446734.1	0.35	4705.75	0.96
AM469451.2	0.34	4571.3	0.96
AM459826.2	0.32	4302.4	0.96
AM446518.2	0.32	4302.4	0.97
AM447880.1	0.31	4167.95	0.89
AM437667.1	0.3	4033.5	0.97
AM431612.2	0.29	3899.05	0.92
AM484889.1	0.29	3899.05	0.94
AM483657.1	0.29	3899.05	0.95
AM447242.1	0.29	3899.05	0.96
AM455685.2	0.28	3764.6	0.84
AM462217.1	0.28	3764.6	0.84
AM454562.2	0.28	3764.6	0.96
AM441264.2	0.28	3764.6	0.96
AM453396.2	0.28	3764.6	0.97
AM424594.2	0.27	3630.15	0.84
AM443308.2	0.27	3630.15	0.88
AM425087.2	0.27	3630.15	0.96
AM466583.2	0.26	3495.7	0.85
AM431619.2	0.26	3495.7	0.96
AM441284.2	0.25	3361.25	0.95
AM456062.1	0.25	3361.25	0.96
AM439895.1	0.24	3226.8	0.94
AM439869.1	0.23	3092.35	0.9
AM429960.2	0.23	3092.35	0.91
AM477673.1	0.23	3092.35	0.92
AM464468.2	0.23	3092.35	0.97
AM460924.2	0.22	2957.9	0.91
AM474480.2	0.22	2957.9	0.96
AM478484.2	0.21	2823.45	0.9
AM443323.2	0.21	2823.45	0.94
AM456945.1	0.21	2823.45	0.95
AM449521.2	0.21	2823.45	0.96
AM478296.1	0.21	2823.45	0.97

## Sheet: Cactavine-2
accession	coverage	bp	identity			>90% TPase >80% identity				best genomic hit to the EST	ESTs not spliced hitting 3' TPase
AM464598.2	1	14435	0.98		good ORF	accession	coverage	identity		AM471237.2	CD008640.1	Clone VVB091C07	leaf	5' read	An expressed sequence tag database for abiotic stressed leaves of Vitis vinifera var. Chardonnay
AM440946.1	0.98	14146.3	0.97		1	AM469731.2	1	0.99		AM471237.2	CD009000.1	Clone VVB099C01	leaf	5' read	An expressed sequence tag database for abiotic stressed leaves of Vitis vinifera var. Chardonnay
AM469731.2	0.92	13280.2	0.98			AM440946.1	1	0.98		AM471237.2	CD009068.1	Clone VVB100A06	leaf	5' read	An expressed sequence tag database for abiotic stressed leaves of Vitis vinifera var. Chardonnay
AM471237.2	0.86	12414.1	0.98			AM464598.2	1	0.98		AM471237.2	CD714269.1	Clone VVB199B05	leaf	5' read	An expressed sequence tag database for abiotic stressed leaves of Vitis vinifera var. Chardonnay
AM432363.1	0.82	11836.7	0.95		1	AM485672.2	1	0.98		AM471237.2	CD714805.1	Clone VVB205A09	leaf	5' read	An expressed sequence tag database for abiotic stressed leaves of Vitis vinifera var. Chardonnay
AM425317.1	0.72	10393.2	0.93			AM471237.2	1	0.98		AM471237.2	CD716563.1	Clone VVB132H10	leaf	5' read	An expressed sequence tag database for abiotic stressed leaves of Vitis vinifera var. Chardonnay
AM466812.2	0.69	9960.15	0.94			AM487510.2	1	0.97
AM476005.2	0.6	8661	0.87			AM432154.2	0.99	0.96
AM485672.2	0.6	8661	0.98			AM466812.2	0.99	0.95
AM487510.2	0.52	7506.2	0.95			AM432363.1	0.99	0.94
AM432154.2	0.5	7217.5	0.96			AM425317.1	0.99	0.93
AM460698.2	0.49	7073.15	0.98			AM427302.2	0.99	0.92
AM466992.1	0.47	6784.45	1			AM439008.2	0.99	0.87
AM442943.2	0.42	6062.7	0.85			AM448498.2	0.99	0.86
AM448498.2	0.42	6062.7	0.85			AM466992.1	0.95	0.95
AM440177.2	0.4	5774	0.93			AM440177.2	0.97	0.93
AM457552.2	0.37	5340.95	1			AM476005.2	0.96	0.9
AM427302.2	0.36	5196.6	0.92			AM425057.1	0.96	0.87
AM471621.1	0.36	5196.6	0.94
AM425057.1	0.35	5052.25	0.97
AM446383.2	0.33	4763.55	0.99
AM468497.2	0.31	4474.85	0.97
AM447832.2	0.3	4330.5	0.91
AM464221.2	0.3	4330.5	0.97
AM437885.2	0.29	4186.15	0.9
AM439008.2	0.29	4186.15	0.86
AM479399.2	0.29	4186.15	0.97
AM450736.2	0.28	4041.8	0.98
AM462361.2	0.27	3897.45	0.91
AM463944.2	0.27	3897.45	0.92
AM429018.2	0.26	3753.1	0.96
AM462728.2	0.25	3608.75	0.97
AM465595.2	0.24	3464.4	0.98
AM456387.2	0.23	3320.05	0.97
AM425376.2	0.21	3031.35	0.92

## Sheet: Cactavine-3
accession	coverage	bp	identity		good ORF	>90% TPase	coverage	identity		EST hits
AM438548.2	1	21881	1			AM476566.2	1	1		no hits
AM450411.1	0.31	6783.11	0.98			AM443842.2	1	0.92
AM476566.2	0.43	9408.83	0.97			AM438548.2	1	0.92
AM448125.2	0.45	9846.45	0.97			AM448125.2	1	0.91
AM443842.2	0.27	5907.87	0.96			AM472014.2	0.99	0.91
AM472806.2	0.3	6564.3	0.96			AM473869.2	1	0.91
AM475943.1	0.41	8971.21	0.96			AM433451.2	1	0.91
AM440787.2	0.23	5032.63	0.95			AM435665.2	0.99	0.9
AM446188.2	0.24	5251.44	0.95			AM484183.2	1	0.9
AM468665.2	0.23	5032.63	0.94			AM468665.2	0.56	0.9
AM472014.2	0.42	9190.02	0.94			AM457638.2	0.53	0.9
AM487123.2	0.43	9408.83	0.94			AM487123.2	1	0.89
AM450218.1	0.21	4595.01	0.93			AM454559.2	0.94	0.89
AM484183.2	0.23	5032.63	0.93
AM457638.2	0.27	5907.87	0.93
AM473869.2	0.34	7439.54	0.93
AM435665.2	0.35	7658.35	0.93
AM433451.2	0.48	10502.9	0.93
AM453075.2	0.21	4595.01	0.92
AM425317.1	0.25	5470.25	0.9
AM454559.2	0.27	5907.87	0.9
AM450062.2	0.34	7439.54	0.9
AM432363.1	0.21	4595.01	0.85

## Sheet: Cactavine-4
accession	coverage	bp	identity		good ORF	>90% TPase >80% identity				best genomic hit to the EST	ESTs:
AM424483.2	1	11414	1			accession	coverage	identity		am482761.1	DT038111.1	VVL135E01_697848 CabSau Berry Postveraison Mixed Stages 36-38 (Brix > 15) under water deficit stress Vitis vinifera cDNA clone VVL135E01 5, mRNA sequence
AM482673.2	0.83	9473.62	0.95			AM429450.2	1	1		am482761.1	DT031575.1	VVL059D12_684776 CabSau Berry Postveraison Mixed Stages 36-38 (Brix > 15) under water deficit stress Vitis vinifera cDNA clone VVL059D12 5, mRNA sequence
AM436045.2	0.82	9359.48	0.95			AM488801.2	1	0.97		am482761.1	DT036860.1	VVL120H12_695346 CabSau Berry Postveraison Mixed Stages 36-38 (Brix > 15) under water deficit stress Vitis vinifera cDNA clone VVL120H12 5, mRNA sequence
AM436340.2	0.82	9359.48	0.92		1	AM429063.2	1	0.97		am482761.1	DT033965.1	VVL087F09_689556 CabSau Berry Postveraison Mixed Stages 36-38 (Brix > 15) under water deficit stress Vitis vinifera cDNA clone VVL087F09 5, mRNA sequence
AM477731.2	0.79	9017.06	0.95			AM436045.2	1	0.97		am482761.1	DT035091.1	VVL100H03_691808 CabSau Berry Postveraison Mixed Stages 36-38 (Brix > 15) under water deficit stress Vitis vinifera cDNA clone VVL100H03 5, mRNA sequence
AM429450.2	0.78	8902.92	0.94			AM477731.2	1	0.96		am482761.1	DT035814.1	VVL109B04_693254 CabSau Berry Postveraison Mixed Stages 36-38 (Brix > 15) under water deficit stress Vitis vinifera cDNA clone VVL109B04 5, mRNA sequence
AM487282.2	0.76	8674.64	0.92			AM456385.1	1	0.95
AM429063.2	0.74	8446.36	0.95			AM488860.2	1	0.95		AM487282.2	DT021266.1	VVI063E10_592372 CabSau Flower Stage 12 (FLOu0012) Vitis vinifera cDNA clone VVI063E10 5, mRNA
AM488436.1	0.68	7761.52	0.97			AM424483.2	1	0.95		AM487282.2	DT024560.1	VVI123E08_602248 CabSau Flower Stage 12 (FLOu0012) Vitis vinifera cDNA clone VVI123E08 5, mRNA sequence
AM472264.1	0.68	7761.52	0.95			AM424190.2	1	0.95
AM445322.2	0.62	7076.68	0.94			AM482673.2	0.99	0.95		AM453348.2	CD007557.1	VVB072G11_334242 An expressed sequence tag database for abiotic stressed leaves of Vitis vinifera v
AM456385.1	0.6	6848.4	0.94			AM457951.2	0.99	0.93		AM453348.2	CD009202.1	VVB105E08_339923 An expressed sequence tag database for abiotic stressed leaves of Vitis vinifera va
AM452644.1	0.58	6620.12	0.92			AM449809.2	0.99	0.93
AM450931.2	0.57	6505.98	0.94			AM436340.2	0.99	0.93		several chimeric ESTs (possibly redundant) hitting partially at the 3' (75 bp before the TIR).the other half of the EST hit to genomic region close to genes
AM449809.2	0.55	6277.7	0.93			AM487282.2	0.99	0.92		AM466627.2	CD721629.1	VVB184E09_415165 An expressed sequence tag database for abiotic stressed leaves of Vitis vinifera var. Chardonnay
AM457951.2	0.51	5821.14	0.92			AM459873.2	0.99	0.81		AM466627.2	CD007656.1	VVB073H07_334440 An expressed sequence tag database for abiotic stressed leaves of Vitis vinifera var. Chardonnay Vitis vinifera cDNA clone VVB073H07 5, mRNA sequence
AM459335.2	0.47	5364.58	0.95			AM472264.1	0.97	0.94		AM466627.2	CD008814.1	VVB097B12_339147 An expressed sequence tag database for abiotic stressed leaves of Vitis vinifera var. Chardonnay Vitis vinifera cDNA clone VVB097B12 5, mRNA sequence
AM485978.2	0.46	5250.44	0.94			AM482365.2	0.92	0.97		AM466627.2	CD009023.1	VVB099E03_339565 An expressed sequence tag database for abiotic stressed leaves of Vitis vinifera var. Chardonnay Vitis vinifera cDNA clone VVB099E03 5, mRNA sequence
AM478484.2	0.44	5022.16	0.93			AM449425.2	0.91	0.94		AM466627.2	CD009948.1	VVB102B07_341415 An expressed sequence tag database for abiotic stressed leaves of Vitis vinifera var. Chardonnay Vitis vinifera cDNA clone VVB102B07 5, mRNA sequence
AM489094.2	0.42	4793.88	0.95							AM466627.2	CD010398.1	VVB111C06_342315 An expressed sequence tag database for abiotic stressed leaves of Vitis vinifera var. Chardonnay Vitis vinifera cDNA clone VVB111C06 5, mRNA sequence
AM488801.2	0.42	4793.88	0.94							AM466627.2	CD010438.1	VVB111F10_342395 An expressed sequence tag database for abiotic stressed leaves of Vitis vinifera var. Chardonnay Vitis vinifera cDNA clone VVB111F10 5, mRNA sequence
AM461746.2	0.41	4679.74	0.94							AM466627.2	CD713331.1	VVB188G10_429929 An expressed sequence tag database for abiotic stressed leaves of Vitis vinifera var. Chardonnay Vitis vinifera cDNA clone VVB188G10 5, mRNA sequence
AM429525.2	0.4	4565.6	0.96							AM466627.2	CD713381.1	VVB189C12_430029 An expressed sequence tag database for abiotic stressed leaves of Vitis vinifera var. Chardonnay Vitis vinifera cDNA clone VVB189C12 5, mRNA sequence
AM470785.2	0.4	4565.6	0.94							AM466627.2	CD713451.1	VVB190B05_430169 An expressed sequence tag database for abiotic stressed leaves of Vitis vinifera var. Chardonnay Vitis vinifera cDNA clone VVB190B05 5, mRNA sequence
AM459873.2	0.4	4565.6	0.82							AM466627.2	CD713470.1	VVB190D01_430207 An expressed sequence tag database for abiotic stressed leaves of Vitis vinifera var. Chardonnay Vitis vinifera cDNA clone VVB190D01 5, mRNA sequence
AM461965.1	0.39	4451.46	0.93							AM466627.2	CD713604.1	VVB191H03_430475 An expressed sequence tag database for abiotic stressed leaves of Vitis vinifera var. Chardonnay Vitis vinifera cDNA clone VVB191H03 5, mRNA sequence
AM439034.2	0.38	4337.32	0.95							AM466627.2	CD713897.1	VVB195A08_431061 An expressed sequence tag database for abiotic stressed leaves of Vitis vinifera var. Chardonnay Vitis vinifera cDNA clone VVB195A08 5, mRNA sequence
AM440598.2	0.38	4337.32	0.91							AM466627.2	CD714394.1	VVB200D12_432055 An expressed sequence tag database for abiotic stressed leaves of Vitis vinifera var. Chardonnay Vitis vinifera cDNA clone VVB200D12 5, mRNA sequence
AM459993.2	0.37	4223.18	0.95							AM466627.2	CD716808.1	VVB131F09_404443 An expressed sequence tag database for abiotic stressed leaves of Vitis vinifera va
AM434413.2	0.37	4223.18	0.93							AM466627.2	CD717496.1	VVB139H06_406899 An expressed sequence tag database for abiotic stressed leaves of Vitis vinifera var. Chardonnay Vitis vinifera cDNA clone VVB139H06 5, mRNA sequence
AM426321.2	0.36	4109.04	0.92							AM466627.2	CD718107.1	VVB146E04_408121 An expressed sequence tag database for abiotic stressed leaves of Vitis vinifera var. Chardonnay Vitis vinifera cDNA clone VVB146E04 5, mRNA sequence
AM488860.2	0.35	3994.9	0.94							AM466627.2	CD718917.1	VVB155E09_409741 An expressed sequence tag database for abiotic stressed leaves of Vitis vinifera var. Chardonnay Vitis vinifera cDNA clone VVB155E09 5, mRNA sequence
AM482365.2	0.35	3994.9	0.94							AM466627.2	CD720034.1	VVB167G10_411975 An expressed sequence tag database for abiotic stressed leaves of Vitis vinifera var. Chardonnay Vitis vinifera cDNA clone VVB167G10 5, mRNA sequence
AM453748.2	0.34	3880.76	0.92							AM466627.2	CD720349.1	VVB171B10_412605 An expressed sequence tag database for abiotic stressed leaves of Vitis vinifera var. Chardonnay Vitis vinifera cDNA clone VVB171B10 5, mRNA sequence
AM429129.2	0.33	3766.62	0.89							AM466627.2	CD720580.1	VVB173F11_413067 An expressed sequence tag database for abiotic stressed leaves of Vitis vinifera var. Chardonnay Vitis vinifera cDNA clone VVB173F11 5, mRNA sequence
AM476361.2	0.32	3652.48	1							AM466627.2	CD721115.1	VVB179G12_414137 An expressed sequence tag database for abiotic stressed leaves of Vitis vinifera var. Chardonnay Vitis vinifera cDNA clone VVB179G12 5, mRNA sequence
AM479389.2	0.32	3652.48	0.94							AM466627.2	CD721198.1	VVB180G08_414303 An expressed sequence tag database for abiotic stressed leaves of Vitis vinifera var. Chardonnay Vitis vinifera cDNA clone VVB180G08 5, mRNA sequence
AM424190.2	0.32	3652.48	0.94
AM438548.2	0.32	3652.48	0.85
AM454149.1	0.31	3538.34	0.93
AM432363.1	0.31	3538.34	0.91
AM474089.2	0.31	3538.34	0.9
AM488709.2	0.29	3310.06	0.95
AM449425.2	0.29	3310.06	0.93
AM449826.1	0.29	3310.06	0.93
AM489204.2	0.29	3310.06	0.91
AM443842.2	0.29	3310.06	0.85
AM484269.2	0.28	3195.92	0.95
AM439623.1	0.27	3081.78	1
AM431245.2	0.27	3081.78	0.96
AM472536.2	0.27	3081.78	0.95
AM473994.2	0.27	3081.78	0.93
AM461774.2	0.27	3081.78	0.93
AM444789.1	0.25	2853.5	1
AM428997.2	0.25	2853.5	1
AM436790.2	0.25	2853.5	0.94
AM452746.1	0.25	2853.5	0.93
AM476882.2	0.25	2853.5	0.93
AM457297.2	0.24	2739.36	0.94
AM485471.2	0.24	2739.36	0.94
AM425703.1	0.24	2739.36	0.94
AM470406.2	0.24	2739.36	0.92
AM468054.2	0.23	2625.22	0.92
AM441469.1	0.22	2511.08	0.94
AM429398.1	0.22	2511.08	0.94
AM468582.2	0.22	2511.08	0.9
AM453690.1	0.22	2511.08	0.9
AM468264.2	0.21	2396.94	0.93
AM424678.2	0.21	2396.94	0.93
AM464217.2	0.21	2396.94	0.93
AM475851.2	0.21	2396.94	0.93
AM453348.2	0.21	2396.94	0.93
AM432533.2	0.21	2396.94	0.93
AM445317.2	0.21	2396.94	0.9
AM450785.2	0.2	2282.8	0.97
AM451028.2	0.2	2282.8	0.95
AM441427.2	0.2	2282.8	0.95
AM454958.2	0.2	2282.8	0.94
AM480441.1	0.2	2282.8	0.94
AM433108.2	0.2	2282.8	0.94
AM441521.1	0.2	2282.8	0.94
AM482436.1	0.2	2282.8	0.93
AM435040.2	0.2	2282.8	0.93
AM457348.2	0.2	2282.8	0.93
AM455093.2	0.2	2282.8	0.93
AM455247.1	0.2	2282.8	0.93
AM423720.2	0.2	2282.8	0.93
AM433448.2	0.2	2282.8	0.93
AM462601.1	0.2	2282.8	0.93
AM449793.2	0.2	2282.8	0.93
AM469167.2	0.2	2282.8	0.93
AM455986.2	0.2	2282.8	0.92
AM487125.2	0.2	2282.8	0.92
AM440068.2	0.2	2282.8	0.92
AM465363.2	0.2	2282.8	0.92
AM456956.2	0.2	2282.8	0.92
AM489131.2	0.2	2282.8	0.92
AM482154.2	0.2	2282.8	0.92
AM462666.1	0.2	2282.8	0.92
AM455596.1	0.2	2282.8	0.92
AM435081.2	0.2	2282.8	0.92
AM464963.2	0.2	2282.8	0.92
AM457287.1	0.2	2282.8	0.92
AM449863.1	0.2	2282.8	0.92
AM449047.2	0.2	2282.8	0.92
AM434896.2	0.2	2282.8	0.92
AM428250.2	0.2	2282.8	0.92
AM435914.2	0.2	2282.8	0.92
AM442204.2	0.2	2282.8	0.92
AM437015.2	0.2	2282.8	0.92
AM439296.1	0.2	2282.8	0.92
AM456273.1	0.2	2282.8	0.92
AM440636.2	0.2	2282.8	0.92
AM439865.2	0.2	2282.8	0.92
AM480041.2	0.2	2282.8	0.92
AM466627.2	0.2	2282.8	0.92
AM436520.1	0.2	2282.8	0.91
AM456613.2	0.2	2282.8	0.91
AM466053.2	0.2	2282.8	0.91
AM456483.2	0.2	2282.8	0.91
AM478372.2	0.2	2282.8	0.91
AM459974.2	0.2	2282.8	0.91
	2466	3161	0.17	0

## Sheet: Cactavine-5
accession	coverage	bp	identity		good ORF	>90% TPase >80% identity				best genomic hit to the EST	ESTs:
AM429824.2	1	24729	1			accession	coverage	identity		AM477558.1, AM429824.2, AM447064.2	EY255080.1	ovule cDNA library of a seedless grape (Vitis vinifera var.Thomson seedless) Vitis vinifera cDNA 5'
AM477558.1	0.79	19535.9	0.98			AM452803.2	1	0.91
AM486490.2	0.64	15826.6	0.94			AM459456.2	1	0.92			5' UTR
AM447064.2	0.48	11869.9	0.98			AM424697.1	1	0.93		AM486490.2, AM477558.1	CB834952.1	An expressed sequence tag database for abiotic stressed roots of Vitis vinifera var. Chardonnay Vitis vinifera
AM462805.2	0.39	9644.31	0.91			AM478668.1	1	0.93		AM486490.2, AM477558.1	CB834823.1	An expressed sequence tag database for abiotic stressed roots of Vitis vinifera var. Chardonnay Vitis vinifera
AM467325.2	0.39	9644.31	0.96			AM462805.2	1	0.93		AM486490.2, AM477558.1	CB834690.1	An expressed sequence tag database for abiotic stressed roots of Vitis vinifera var. Chardonnay Vitis vinifera
AM424697.1	0.38	9397.02	0.93			AM486490.2	1	0.94
AM454354.2	0.33	8160.57	0.94			AM456730.2	1	0.94
AM464466.1	0.32	7913.28	0.93			AM467325.2	1	0.94
AM470186.1	0.31	7665.99	0.87			AM439724.2	1	0.94
AM433554.1	0.31	7665.99	0.93			AM477558.1	1	0.96
AM456730.2	0.31	7665.99	0.94		1	AM447064.2	1	0.99
AM439724.2	0.31	7665.99	0.94		1	AM429824.2	1	1
AM437931.2	0.28	6924.12	0.99			AM454354.2	0.98	0.92
AM452803.2	0.26	6429.54	0.92			AM465944.2	0.92	0.91
AM446155.1	0.24	5934.96	0.92
AM433382.1	0.24	5934.96	0.97
AM488516.2	0.22	5440.38	0.9
AM478668.1	0.22	5440.38	0.91
AM459456.2	0.22	5440.38	0.91
AM455738.2	0.21	5193.09	0.98

## Sheet: Cactavine-6
accession	coverage	bp	identity			>90% TPase >80% identity				No EST hits
AM457407.1	1	13824	1		good ORF	accession	coverage	identity
AM443910.2	0.86	11888.6	0.95			AM457407.1	1	1
AM451655.1	0.83	11473.9	0.97			AM451655.1	1	0.98
AM477847.2	0.64	8847.36	0.97			AM477847.2	1	0.98
AM426573.2	0.64	8847.36	0.98			AM441537.1	1	0.95
AM435280.2	0.4	5529.6	0.99			AM443910.2	1	0.95
AM441537.1	0.37	5114.88	0.96
AM464299.1	0.35	4838.4	0.99
AM433639.2	0.33	4561.92	0.96
AM454650.2	0.33	4561.92	0.96
AM432671.2	0.32	4423.68	0.96
AM452194.2	0.23	3179.52	0.93
AM473433.2	0.21	2903.04	0.97

## Sheet: Cactavine-7
accession	coverage	bp	identity			>90% TPase >80% identity				No EST hits
AM424884.2	1	25357	1		good ORF	accession	coverage	identity
AM478963.1	0.22	5578.54	0.96			AM424884.2	1	1
AM485007.2	0.1	2535.7	0.87			AM485007.2	0.93	0.87

## Sheet: Cactavine-8
accession		coverage	bp	identity			>90% TPase >80% identity				No EST hits
AM450519.2	CACTA-8	1	10515	1		good ORF	accession	coverage	identity
AM424248.1	CACTA-8	0.56	5888.4	0.98			AM450519.2	1	1
AM461494.2	CACTA-8	0.45	4731.75	0.98
AM463314.1	CACTA-8	0.35	3680.25	0.98
AM464262.2	CACTA-8	0.34	3575.1	0.98
AM458994.1	CACTA-8	0.31	3259.65	0.96
AM434857.2	CACTA-8	0.3	3154.5	0.93
AM441649.2	CACTA-8	0.29	3049.35	0.99
AM482543.1	CACTA-8	0.26	2733.9	0.88
AM443910.2	CACTA-8	0.24	2523.6	0.9
AM472264.1	CACTA-8	0.24	2523.6	0.91
AM441537.1	CACTA-8	0.23	2418.45	0.9
AM487803.2	CACTA-8	0.21	2208.15	0.81
AM476824.2	CACTA-8	0.21	2208.15	0.9
AM465865.1	CACTA-8	0.21	2208.15	0.91

## Sheet: Cactavine-9
few shotguns found, but all are too short to have full TPase or full element									No EST hits
TPase was prediced by contig assembly of 2 shotguns
am487209.1
am436217.2
am466583.2	84 % similarity
AM478484.2	0.86
AM433989.1	0.86

[truncated: 3 more sheets: Cactavine-11, Cactavine-12, Cactavine-13]
