# Supplementary material for: Genome-Wide Analysis of the “Cut-and-Paste” Transposons of Grapevine
Source: PLoS One. 2008 Sep 3;3(9):e3107. doi: 10.1371/journal.pone.0003107 (PMC2528002; doi:10.1371/journal.pone.0003107)
Supplement: Dataset S5 — Multiple alignments used for the phylogenetical analysis of hAT elements. (0.05 MB DOC) [file pone.0003107.s008.txt]

>Hatvine-4|am480519.1
YVVGLWWEQFGDSAPVLQRVAIRILSQVCSTSTFERHWN
>Vinesleeper-1|am486739.1
FDVLAWWKLNKLKYPTLSRMASDILSIPITTVGPDNVFD
>Vinesleeper-2|am487463.2
FDLLGWWKLNKLKYPTLSKMARDILSIPVSSVAVESIYD
>Hatvine-5|am478512.2
ASLGDWWAGYGYEIPTLQRAAIRILSQPCSSHWCGWNWS
>Ac        
FDILSWWRGRVAEYPILTQIARDVLAIQVSTVASESAFS
>Bg        
FFAAEWWSAYGGEYKELQMLARRIVSQCLSSSGCERNWS
>Tag1      
SQPDEWWRYFGHDAPNLQKMAIRILSQTASSSGCERNWC
>Tam3      
FDILKWWRQNESLTPVLARIARDLLSSQMSTVASERAFS
>r-gary1   
FDILNWWMTHSTKYPTLATIARDILAMPASAVQSEAAFS
>DAYSLEEPER
FDVLDWWKQNKLKYPTLSKMARDILSIPVSAAAFDYVFD
>AM446974  
LVAVE*WFMYGNQTPTLRKLTIKVISQTASSSTCERNWS
>AM433105  
LVAVG*WFMYGNQTPTLRKLAIKVLSQIASSSIYEGNWS
>AM487853  
LVAAEWWFMYGNQTPTLRKLAIKVLSQTASSTACERNWS
>AM467550  
LVAAEWWFMYGNQTPTLRKLAIKVLSQTASSSACERNWS
>AM481300  
FVAVEWWFMYGNQTPTLRKLAIKVLSQTASSSACERNWS
>AM424749  
LVAAEWWFMYGNQTPTLRKLAIKVLSQTASSTACERNWS
>AM471774  
LVAAEWWFMYGNQTPTLRKLAIKVLSQTASSTACERNWS
>AM486096  
LVAAEWWFMYGNQTPTLRKLAIKVLSQTASSTACERNWS
>AM473501  
LVAAEWWFMYGNQTPTLRKLAIKVLSQTASSTACERNWS
>AM469814  
FVAVEWWFMYGNQTPTLRKLAIKVLSQTASSSACERNWS
>AM431573  
LVAAEWWFMYGNQTPTLRKLAIKVLSQTASSTACERNWS
>AM471557  
LVAAEWWFMYGNQTPTLRKLAIKVLSQTASSTACERNWS
>AM461861  
LVAAEWWFMYGNQTPTLRKLAIKVLSQTASSTACERNWS
>AM462802  
LVAAEWWFMYGNQTPXLRKLAIKVLSQTASSTACERNWS
>AM424393  
LVAVEWWFMYGNQTPTLRKLAIKVLSQTASSSVCERN*S
>AM487931  
LVAAEWWFMYGNQTPTLRKLAIKVLSQTASSTACERNWS
>AM475813  
FVAAEWWFMYGNQTPTLRKLAIKVLSQTASSSACERNWS
>AM451243  
FVAAEWWFMYGNQTPTLRKLAIKVLSQTASSSACERNWS
>AM477724  
FVAAEWWFMYGNQTPTLRKLAIKVLSQTASSSACERNWS
>AM454385  
FVAAEWWFMYGNQTPTLRKLAIKVLSQTASSSACERNWS
>AM424576  
-XAVEWWFMYGNQTPTLRNLAIKVLSQTASSSICERNWS
>AM444020  
FVAAEWWFMYGNQTPTLRKLAIKVLSQTASSSACERNWS
>AM433991  
FVAAEWWFMYGNQTPTLRKLAIKVLSQTASSSACERNWS
>AM423707  
FVAAEWWFMYGNQTPTLRKLAIKVLSQTASSSACERNWS
>AM437902  
FVAAEWWFMYGNQTPTLRKLAIKVLSQTASSSACERNWS
>AM438781  
LVAAEWWFMYGNQIPTLRKLAIKVLSQTASSSACERNWS
>AM482872  
FVAAEWWFMYGNQTPTLRKLAIKVLSQTASSSACERNWS
>AM482526  
FVAAEWWFMYGNQTPTLRKLAIKVLSQTASSSACERNWS
>AM438316  
FVAAEWWFMYGNQTPTLRKLAIKVLSQTXSSSACERNWS
>AM463679  
FVAAEWWFMYGNQTXTLRKLAIKVLSQTASSSACERNWS
>AM426798  
FVAAEWWFMYGNQTXTLRKLAIKVLSQTASSSACERNWS
>AM434662  
LVAVEWWFMYGNQTPTLRKLAVKXLSQTASSSTCEINWC
>AM429113  
LVATEWWFMYGNQTPTLRKLAIKVLSQTASSFAXERNWS
>AM426806  
FVAAEWWFMYGNQTPTLRKLAIKVLSQTASSXACERNWS
>AM451870  
FVAAEWWFMYGNQTPTLRKLAIKVLSQTAXSSACERNWS
>AM473000  
LVAAXWWFMYGNQTPTLRKLAIKVXSQXASSTACERNWS
>AM432432  
XVATXWWFMYGNQTPTLRKLAIKVLSQTASSFACERNWS
>AM436486  
FVAAEWWFMYGNQTPTLRKLAIKXXSQTASSSAXERNWS
>AM485834  
LVAVEWWFMYGNQTHTLRKLAIKVLSQTALSFAYERNWS
>AM456657  
LVAAEWWFMCGNQTPKLRXLAIXVLSQTASSSTCEXNWS
>AM430653  
LVAAEWWFMYGNQTPTLRKLAIKVLSQIASSSAYERNWS
>AM465670  
LVAVEWWFMYENQTPTLRKLAIKVLSQITSSSVCERNWS
>AM475548  
FVAAEWWFMYRNQTPTLRKLAIKVLSQTASSSACERNWS
>AM464579  
FVAAEWWFMYGNQTPTLRKLAIKVLSQTASSSACERNWS
>AM482282  
LVAAEWWFMYGNQTPTLRKLVIKVLSQTASSTAYERNWS
>AM434897  
-XAVEWWFMYGNQTPTLRKLDIKVLSQTASSSACERNWS
>AM484812  
LVATEWWFMYGNRTPTLRKLAIKVLSQTASSSACEKNWS
>AM467376  
LVATEWWFMYGNQTPTLRKLAIKVLSQTASSIACERNWS
>AM429720  
FVAAEW*FMYGNQTPTLRKLAIKVLSQTASSSACERNWS
>AM462195  
FVAAEWWFMYGNQTPTLRKLVIKVLSQTASSSACERNWS
>AM438370  
LIVVEWWFMYGNQTPTLRKLTIKVLSQTTSSSTXERNWS
>AM465617  
FVAAEWWFMYGNQTPTLRKLAIKVLSQTASSSACERNWS
>AM437751  
FVAXEWWFMYGNQTPTLRKLXIKVLSQTXSSSACERNWS
>AM474652  
LVAAEWWFMYXNQTPTLRKLVIKVLSQTVSSSAYERNWS
>AM484498  
LVAVE*WFMYENQASTLRKLVIKVLSQIASFSICERNWS
>AM445857  
LVAXEWWFIYXNQTPTLRKLTXKVLSQTASSFVCERNWS
>AM440772  
FVTAEWWFMYGNQTPTLRKLAIKVLSQTVSSSACERNWS
>AM445484  
FVAAEWWFMYGNQTPTLRKLAIXVLSQTASSSACERNWS
>AM459397  
FVATE*WFMYGNQTPTLRKLAIKVLSQTMSSSACERNWS
>AM467115  
FVAAEWWFMYGNQTPTLRKLAIKVLSQTASSSASERNWS
>AM429957  
-XAAEWWFMYGNQTPTLRKLAIKVLSQTASSSACERNWS
>AM455058  
FVAAIWWFMYGNQTPTLRKLAIKVLSQTASSSACERNWS
>AM485766  
LVTAEWWFMYENQTPTLRKLAIKVLSQNVSSSVYERNWS
>AM446513  
LVVTE*WFMYGNLTPTLRKLAIKVLSQTASSFACERNWS
>AM444525  
LIVVEWWFMYGNQTHTLRKLAIKVLSQNASSSAYERNWS
>AM442908  
LVVTE*WFMYGNLTPTLRKLAXKVLSQTASSFXCERNWS
>AM450564  
LVAAEXWFMYVNQTPTLRKLAIKVXSQIASYFACEXNXS
>AM487325  
-XAAEWWFMYGNQTPTLRNLAIKVLSQTASSSACERNWS
>AM464499  
-XVVEWWFMYGNQTPTLRKLAIKVLSQTVSSSACGRNWS
>AM476578  
-XAAEWWFMYGNQTPTLRNLAIKVLSQTASSSACERNWS
>AM485412  
-XAVEWWFMYRNQTPTLRNLAIKVISQTTSSSTYERNWS
>AM467497  
LVAAEWWFMYGXQXPTLRKLAIKVXSQTTSSSVXERNWX
>AM459818  
FVVAE*WFMYGNQTPTLRKLAIKALSQTASSSACERNWS
>AM439594  
LVATEWWFMYENQTLTLRKLAIKVLSQTASSTACERNWS
>AM466828  
FVVDEWWFMYGNQTPTLRNLAIKVLSQTASSSACERNWS
>AM487575  
FVVAEWWFMYGNQTPKLRKLAIKVLSQTASSSACERNWS
>AM449330  
FXVAEWWFMYGNQTPTLRXLAIKVLSQTASSXACERNXS
>AM472001  
LVATEWWFMYGNQTPTLKKLAIKVLSQTASSSACERNWS
>AM428356  
FXXXEWWFMYGNQTPTLRKLAIKFLSXTXSSSACERNWS
>AM456700  
FVATEWWFMYGNQTPALRKLAIKVLSQTASSFACERNWS
>AM462461  
-XAAEWWFMYGNQTPTLRNLTIKVLSQTASSFACERN*S
>AM439738  
-XVVEWWFMYGNQTPTLRKLAIKVLSQTVSSSACGRNWS
>AM489256  
FVTTEWWFMYGNQTPTLRKLAIKVLSQTASSSACERNWS
>AM449640  
LVAVEXWFMYGNHTXTLRKLAIKVLSQNASSFTCERNWS
>AM428603  
-XAXEWWFMYGNQTPTLRNLAIKVLSQTASSSACERNWS
>AM480608  
LVAAKWWFMYGNHIPTLRKLTIKVLSQTASSSTCERNWS
>AM464642  
-XAVEWWFMYGNQTPTLRNLTIKXXSQIASSSACERN*S
>AM455751  
FVVAEWWFMYGNQTPTLRKLAIKALSQTVSSSACERNWS
>AM485685  
LVAAKWWFIYGNQTPTLRKLVIKVLSQTASSSACERNWT
>AM462590  
--XXEWWFMCGNQTPTXRKLAIKVLXQTASSSACERNWS
>AM463322  
LVAAEWWFMYENQTPTLRKLAIKILLQTTSSSACKRN*S
>AM477406  
FVAAEWWFMYENQTPTLRKLAIKVLSQTASSSVCERNWS
>AM457078  
FVADEWWFMYGNQTPTLRKLAIKVLSQIVSSSACEKNWS
>AM470024  
FVAAEW*FMYGNQTPTLRKLVIKVLSQTTSSSACERNXS
>AM436872  
LVAVEWWFM*GNQTPTLRKLAIKVLSQIVSSFSCERNRS
>AM439872  
-XAAE*WFMYXNQTPTLXKLAIKVLSQIASSSTCERNWS
>AM444255  
LVANNWWFIYGNQTPTLRKLTIKVLSQTASSFACERNWS
>AM448974  
-XAAEWWFMYGNQTPTLRNLAIKVLSQTASSSXCERNWS
>AM446719  
LIAIEWWFMYGNQTPTLRKLVIKVLSQTTSSSVCERNWS
>AM458526  
FVAAEWWFMYGNQIPTLRKLAIKVLSXTVSSSACERNRT
>AM479024  
LVASEWWFMYXNQTPTLKKLALKVLSQTASSSVCERN*S
>AM464479  
-XAVEWWFMYGNQTLTXRKLVIKVLS*TASSSTCERN*N
>AM459813  
LXAXXWWFMYENQTPKLRKLVIKVLSQTMSSSXCERNWS
>AM438680  
-XAAE*WFMYGNQTPTLRNLAIKVLSQTASSSACERNWT
>AM471251  
LIAPEWWFMYGNQTPTMRKLAIKVFSQXTSSSTCERXXS
>AM464270  
-XATEWWFMYGNQTPTLRNLASKVLSQTASSSACERNRS
>AM483129  
-XVVEWWFMYGNQTPTLRKLAIKVLSQTVSSSACERYWS
>AM440328  
LVATKWWFMYGNQTPTLRKLTIKVLSQIASSFACEKY*S
>AM436670  
----XWWFMYGNQTPTLRKLAIKVLSQTASSSICERNWS
>AM442220  
LVAAKWWFMYEN*IHTLRKLVIKVLSQTMSSSTCEKNWS
>AM425074  
LVAAEWWFMYENQTLTLRKLTIKVLSQNMSFSVYEINWS
>AM485411  
LVAIEWCFIYGNQIPTLRKLIIKXXFQTASSSACERN*S
>AM427734  
-XAAE*WFMYGNQTPTLRNLAIKVLSQTTSSSACERNWS
>AM485383  
LIATEWWFMYGNQIPTLRKLAIKVLSQAKSSPTCERNWS
>AM470605  
-XTVEWWFMYGNQTPTLRKFAIKVLSQTATSFACERYWS
>AM479469  
-XTAK*WFMYGNQTTTLRKLAIKVLSKTVSSSTCERNWS
>AM425795  
LVVVEWWFMHENQTPTLRKLVIKVLSQTVSSFSCKRN*S
>AM448318  
LXAAKWXFMYGNQTPTLRKLXXKVLSQTXSSSAFERNXS
>AM431141  
-XVAKWWFMYGNQTPTLWKLAIKVLSQTASSFACERNWS
>AM457780  
LVAAE*WFMYGKKTHALRKLAIKVFS*TTSSSARERNWS
>AM432455  
FVAAEWWFIYGNQTLTLRKLVIKVFSQTASFSAYERN*S
>AM459539  
LVVVEWWFMYGNQTPTLRK*VIKVLS*VALSSVCERNWS
>AM467867  
FVAVEWWFIYENQTLTLRKLVIKVFSQTASSFAYERNWS
>AM436723  
-VATEWWFMYGNQTPTLRKLAIKVLSQTXSSFACKRNWS
>AM489207  
LVAIEWWFMYGNHTSTLRKLXIKXLSQTASSSXCERNWS
>AM479461  
LVATE*WFMYGNHTPTLRKLAINFFSQTTSSSTCERNWN
>AM456436  
LVAVEW*FMYGNHTLTLRKLTIKVXSQTASSXADXRNWS
>AM484458  
-XAAKWWFMYGNQTHTLRKLAIKVLSQTTSSSACEXNWS
>AM468835  
-XAAEW*FMYGNQTPILRNLAIKVLSQTASSFXCERNWS
>AM478309  
LVATKWWFMYGNHTSALRKLAIKVLSQTASSSACERNWS
>AM487106  
-XATEWWFMYGNQTPTXRNLAIKVLPQTASSFAXERNWX
>AM477134  
-XVVEWWFMYRNQTPTLRNLVVKVLSQTASSSAYERNWI
>AM450511  
-XVVEWWFMYGNQTPTLRKLXXKXXSQTASFSACERNWS
>AM440541  
-XAAKWWFMYGNQTPTLRNLAIKVLSHTMSSSACERNWS
>AM464269  
-XAAE**FMYGNLTPTLRNLAIKVLSQTASSSACERNWS
>AM470563  
-XAVEWWFMYENQTPTLRNLVIKVLSQTVSSSXXYRNWS
>AM427190  
LIASEW*FMYANQTPTLRKLVIKVPSQTTSFSTC*RNWS
>AM472953  
-XAVEWWFMYENQTPTLRNLTIXXLSQTASSSTCERN*S
>AM436411  
LVVVEWWFMYGHHTPTLRRLAIKVLSQTAPSSTCERNWS
>AM424371  
-XATE*WFMYGTXTPTLKKLAIKVLSQIASSSTCERNWS
>AM424395  
-XATKXWFMYENQTTTLRNLAIKFLSQTASSSACXRNWS
>AM428105  
XVASKWWFMYXNQTPTLKKLALKVLSQTASSFVCERN*S
>AM453233  
LVVVEWWFMYGNNTPTLXKLAIKVLLQTTSXFXCXRNWS
>AM452567  
LVVAEWWFMYGNHTPTLRRLTIKVLSQTASSSACERNWS
>AM456625  
LVAAKWWFMYGNHTPTLRKLNIKVLSQTASSSAYERNWS
>AM428729  
LVVIEWWFMYENHTPTLNKLPIKVLS*TVSSSTCERNWS
>AM456688  
LVVAEWWFMYGNHTPTLRRLAIKVLSQTASSSACERNWS
>AM432073  
LVVAEWWFMYGNHTPTLRRLAIKVLSQTASSSACERNWS
>AM445387  
LVVVEWWFMYGNHTPTLRRLVIKVLSQTASSSACERNWS
>AM432418  
LVTAKWWFMYGNHTPTLRKLTIKILSQTASSSVCERNWS
>AM431042  
LVAIEWCFIYGNQTATLRKLIIKXXF*TASYYACERN*S
>AM469426  
-XAAKWWFMYGNQTPTLRKFVIKVLSQTTSSSTCERNWS
>AM451458  
-XAIEWWFMYRNHKPTLRKLTIKVISQTTSSSACERN*S
>AM470466  
LVAVEWWFIYGNHMXTLSKLXIKFLSQTVSSSTYERNWS
>AM435356  
-XAAE**FMYGNLTPTLRNLAIKVLSQTASSSACERNCS
>AM438533  
LVAAKWWSMYKNQTPTLRKLAIKVLSQTASFSACERN*S
>AM423700  
LVVVEWWFMYGNHTPTLRRLAIKVLSQTVSPSTCERNWS
>AM445085  
LVVAEWWFMYGNHTPTLRRLAIKVLSQTTSSSACERNWS
>AM439663  
LVVAEWWFMYGNHTPTLRRLAIKALSQTASSSACERNWS
>AM446807  
LVAXEWWFMYENQTPTLXKLAIKVL*KTLSSSVCERNWS
>AM444657  
LVVAEWWFMYGNHTPTLRRLAIKVLS*TTSSSXCERNWS
>AM487127  
LVVAEWWFMYGNHTPTLRRLAIKVLSQIASSSAYERNWS
>AM437421  
LVVAEWWFMYGHHAPTLRRLAIKVLSQTASSSACERNWS
>AM470859  
LVVAEWWFMYGHHAPTLRRLAIKVLSQTASSSACERNWS
>AM481892  
LVVAEWWFMYGNHTPTLRRLAIKVLSQTALSSACERNWS
>AM467332  
LVVAEWWFMYGHHAPTLRRLAIKVLSQTASSSACERNWS
>AM445924  
LVVAEWWFMYGHHAPTLRRLAIKVLSQTASSSACERNWS
>AM455259  
LVVAEWWFMYGHHAPTLRRLAIKVLSQTASSSACERNWS
>AM476945  
LVVAEWWFMYGNHTPTLRRLTIKVLSQIASSSACERNWS
>AM439154  
LVVAEWWFMYGNHTPTLRRLTIKVLSQIASSSACERNWI
>AM437764  
LVVAEWWFMYGHHAPTLRRLAIKVLSQTASSSACERNWS
>AM456312  
LVVAEWWFMYGHHAPTLRRLAIKVLSQTASSSACERNWS
>AM475307  
LVVAEWWFMYGHHAPTLRRLAIKVLSQTASSSACERNWS
>AM427567  
LVVAEWWFMYGHHAPTLRRLAIKVLSQTASSSACERNWS
>AM442727  
LVVAEWWFMYGHHAPTLRRLAIKVLSQTASSSACERNWS
>AM482634  
LVVAEWWFMYGNHTPTLRRLAIKVLSQTASSSARERNWS
>AM481782  
LVAVK*WFMYGNHTSILRKLDIKVLSQIASSSTYDRNWS
>AM462106  
LVVXEWWFMYGNHTPTLRRLAIKVLLQIVSSSTCERNWS
>AM434863  
LVVAEWWFMYGHHAPTLRRLAIKVLSQTTSSSACERNWS
>AM473916  
LVVVE*WFMYENHRTTLMKLTIKVLSQIASSSICERN*S
>AM448354  
LVVVEWWFMYGHHTPTLRRLAIKVLSQTASSSACERN*S
>AM447752  
LVVAEWWFMYGNHTPTLRRLAIKVLSQTASSSACERNWS
>AM441891  
LVVVEWWFIYGNHTPTLRRLAIKVLSQIASSSTCERNWS
>AM487050  
LVVAEWWFMYGNHTPTLRRXAIKVLLQIVSXSXCERNWS
>AM456470  
LVIAEWWFMYGNHTPTLRRLAIKVLSQTASSLACERNWS
>AM444312  
LVVAEWWFMYGNHTPTLRRLVIKVL*QTASSSAYERNWS
>AM456362  
LVVVEWWFMYGHXVPTLRRLAIKVLSQTASSLVCERNWS
>AM424819  
LVVVEWWFMYGNHTPTLRRLVIKVLSQIVSSSTCEXNWS
>AM443760  
LVVAEWWFMYGHHAPTLRRLAIKVLSQTASYSACERNWS
>AM471871  
LVVAEWWFMYGNHTPTLRRLAIKILSQTTSSLACERNWS
>AM433222  
LVAVEW*FMYGNHTPTLKKLSNKVLSQTASSSACQINXS
>AM439153  
LVVTE*WFMYGNHTPTLRRLAXKVLSQTALFSACERNWS
>AM440380  
LVVVE*WFMYGNHTPTLRKLTIKILSQTA*XSICERHWS
>AM488786  
LVVAEW*FMYGNHTPTLRRLAIKVLLQTASSSTYERN*S
>AM445015  
LVVAE*WFMYGNHTLTLRRLAIKVLLQIVSSSTCERNWN
>AM429860  
LXAVEWWFMYEN*TFTLRKLTSKVLSQTTSSSACEXNWS
>AM483725  
LVVVE*WFMYGN*TPTLRRLAIKVLSQTVSFSAYERS*S
>AM443498  
LVATE*XFIYRNHTPTLKKLVIKVLSQFXLSFTYKRNRS
>AM437032  
LVVVEWWFMHGNHTSTLRRLAIKVLLQTVSSLACERNWS
>AM427352  
LVVAEWWFMYGNHTPTLRRLAIKVLLQIVSSSTCERN*N
>AM432752  
LVIAEWWFIYGNNTPILRKLVIKVLSQTTSSSACERNWS
>AM443867  
WVAAKWWFMYGNHXSTLRRLIIKFLSQTSSSATYKRN*S
>AM464904  
LVVAEWWFMYGNHTPTLRRLAIKVLLPIASSSXYERN*S
>AM472296  
LVATEWWFMYGNHTPTLRKLAIKVLS*TTSFLSCERNWN
>AM425482  
LVVTKWWFMYENHTLTLRRLTIKVLLQITSSSTCERNWS
>AM439224  
LVVARWWFMYGNHTPTLRRLAIKVLSQTPSSSTYERN*S
>AM454314  
LVVAEWWFMYGNHTPTLRRLAIKVLL*TTSSSTCERY*S
>AM464763  
LVIVEWWFMYGNRTPTLRRLVIKVLSQITSFSAYERNWS
>AM429632  
FVVAEWWFMYGNHILTLRRLVIKVLSQTXSSLTCERNWN
>AM443677  
LVVVEW*FMYGNHMTTLKNLVIKVISKIASFFVCERN*S
>AM481669  
LVVAEWWFIYGNHTPTLRRLAIKVLSQIVSSSACERN*S
>AM471709  
LIGVEWWFMYENDTPILKKLAIKGLS*TTSSFAYYKNKS
>AM472963  
LVVAEWWFIYGNHIPTLKRLAIKTLLQIASSLACERNWS
>AM424212  
-XVVE*WFIYGNHTPTLRKLAIKVLAQTTSPLA*EKNWS
>AM486964  
LVATE*WFMYRNHTHTLRKLAIKVLS*TASSSVCETNWS
>AM463852  
LVVAK*WFMYGNHIPTLRKLAIKVLS*TTXSYVNDRNLS
>AM451159  
XVVAEWWFIYGNHLPILRKLAIKVLSQTTSSLVYERNWS
>AM486346  
LVAIEWWFVYGNHTHILRKLVIKVLLQIASSSTCGKNWS
>AM472687  
LVIVE*WFMYGNHTLTSRKLAIKVLSHIVSSLTCERSX-
>AM441942  
--XIEWWFMYGNKASTLRNLAIRILSQTTSPLTYERNW-
>AM479330  
LATVEWWXMHGNYTPTLRKLVAKVLSLTTSYFACERTWS
>AM442285  
LVTTEWWXINGNHTPTLRKVAIKVLSQTISFLACERNWS
>AM483984  
LVTIEW*LIYGNHTFILRKLTIKVLS*VASSLTCERNWR
>AM456779  
--XIEWWFMYGNKASTLRNLAIRILSQXASPLTYERNW-
>AM456236  
LFAVE*CFMYGN--PTLRKLAIKILS*ATSFSTTKRK*S
>AM471908  
LIESKW*FMYENHTXILRKLVXKILSXIASFSVFERNWS
>AM447877  
LFVVE*WFM*KXQ*PILRNLAILILSQTTSSSTYKRN*S
>AM427860  
LFATE*LLKYGNKTPRLRKLTIKVPSQTILSLTCDKN*S
>AM430548  
LVATKX*FMHXNHTITLRKLTIKFLL*TISSLTCGRN*N
>AM462610  
LFAIEW*FMYGNKXLTPRKLXIRILSQIALFLAC*XN*S
>AM451808  
W*LDEWWRLHGYSAPHLQKLAILILSQTASSSGCERNWS
>AM465116  
W*LDEWWRLHGXSAPHLQKLAILILSQTASSSGCERNWS
>AM453375  
W*LDEWWRLHGYSAPHLQKLAILILSQTASSSGCERNWS
>AM460697  
W*LDEWWRLHGYSAPHLQKLAILILSQTASSSGCERNWS
>AM486865  
W*LDEWWRLHGYSAPHLQKLAILILSQTASSSGCERNWS
>AM446764  
W*LDEWWRLXGYSAPHLQKLAILILSQTASSSGCERNWS
>AM440485  
W*LDQWWRLHGYSAPHLQKLAILILSQTASSSGCERNWS
>AM434592  
W*LDEWWRLHGYSAPHLQKLAILILSQTASSSGCERNWS
>AM488124  
W*LDEWWRLHGYSAPHLQKLAILILSQTASSSGCERNWS
>AM432964  
W*LDEWWRLHGYSAPHLQKLAILILSQTASSSGCERNWS
>AM480668  
W*LDEWWRLHGYSAPHLQKLAILILSQTASSSGCERNWS
>AM471252  
W*LDEWWRLHGYSAPHLQKLVILILSQTASSSRCERNWS
>AM477356  
W*LDE*WRLHGYSAPHLQKLAILILSQTASSSGCERNWS
>AM452672  
W*LDEWWRLHGYSAPHLQKLAILILSQTASSSGCERNWS
>AM432555  
W*LDEWWRLHGYSAPHLQKLAILILSQTASSSGCERNWS
>AM460280  
W*LDE*WRLHGYSAPHLQKLAILILSQTASSSGCERNWS
>AM476260  
W*LDEWWRLHGYSAPHLQKLAILILSKTASSSGCERNWS
>AM425574  
W*LDEW*RLHGYSAPHLQKLAILILSQTASSSGCXRNWS
>AM445363  
W*LDEWWRLHGYNAPHLQKLAILILSQTASSSGCERNWS
>AM435839  
W*LDEWWRLHGYNAPHLQKLAILILSQTASSSGCERNWS
>AM478899  
W*LDEWWRLHGYSAPHLQKSAILILSQTALSSGCERNWS
>AM436541  
W*LDEWWRLHGYSAPHLQKLAILILSQTASSSGCERNWS
>AM449150  
W*LDEWWRLHGYSAPHLQKLAIQILSQTASSSGCERNWS
>AM488658  
WQLDEW*RLHGYSAPHLQKLAILILSQTASSSGCERNWS
>AM452268  
W*LDEWWRLHGYSAPHLQKLAILILS*TALSSGCERNWS
>AM471791  
W*LDEWWRLHGYSAPHLQKLAIQILSQTASSSGCERNWS
>AM477968  
W*LDEWWRLHGYSTPHLQKLAILILSQTASSSGCERN*S
>AM453306  
W*LDEWWRLHGYSAPHLQKLAIQILSQTASSSGCERNWS
>AM488047  
W*LDEWWRLHGYSAPHLQKLAIQILSQTASSSGYERNWS
>AM435993  
W*LDEWWGLHGYSAPHLQKLAIQILSQTASSSGCERNLS
>AM451687  
W*LDEWWRLHGYSAPHLQKLXILXLSQTTSSFGCERNWS
>AM485094  
W*LDEWWRLHGYSAPYLQKLAILILCQTASSSGCERNWS
>AM464266  
W*LDEWWRLXGYSAPHLQKLAIQIXSQXAXSXGCERNWS
>AM465179  
W*LDEWXRLHGYSAPHLQKLAILILSQTASSSGCERNWS
>AM487761  
W*LDEWWRLHGYSAPHLQKLAIQILSQTASSSGCERNWS
>AM440345  
W*LDEWWRLHGYSAPHLQKLAIQILSQTASSSGCERNWS
>AM424975  
W*LDEWWRLHGYSAPHLQKLAIQILSQTASSSGCERNWS
>AM470443  
W*LDEW*RLHGYSAPHLQKLAIQILSXTASFSRCERNWS
>AM451592  
W*LDEWWRLHGYNASYLKKLVILILSQTALSSGCERNWS
>AM429530  
W*LDEWWRLHGYNAPHLQKLAIQILSQTASSSGCERNWS
>AM462095  
W*LDEWWRLHGYRAPHLQKLAILIFIQTASSSGCERNWS
>AM464740  
W*LDEWWRLH*YSAPHLQKLAIQILSQTASSSGCERNWS
>AM460170  
W*LDEWWRLHGYNAPHLQKLVIQTLSQIASSSGCERNWS
>AM477298  
W*LDEWWRLHGYSAPHLQKLAIQILSQTASSSGCERNWS
>AM458326  
W*LDEWWRLHGYSAPHLQKLAIQILSQTASSSGCERNWS
>AM443215  
**LDEWWRLHRYSVPHLQKLAIQILSQTASSSGCERN*S
>AM444060  
W*LDEWWRLHGYSAPHLQKLAIQILSQTASSSGCERNWN
>AM468526  
W*LDEWWRLHGYSVPHLQKLTIQILSQTTSSFGCERNWS
>AM462666  
**LDEWWRLHRYSVPHLQKLAIQILSQTASSSGCERN*S
>AM464282  
W*LDEW*RLHGYSAPHLQKLAIQILSQTASSSRCERNWN
>AM467040  
W*LDEW*RLHGYNAPHLQKLAIQILSQTASSSGCEKNWS
>AM442871  
W*LDEWWRLHGYSAPHLQKLAILILSQTASSSGCERNWS
>AM449514  
W*LDEW*RLHGYSAPHLQKLVIQILSQTASSFGCERNWS
>AM480064  
W*LYEW*RLHGYSAPHLQKLVIQILSQTTSSSGCERNWS
>AM470113  
**LDEWWRLHGYSVPHL*KLAIQILSQTVSSSGCERN*S
>AM433451  
W*LDEWWRLNGYNAPHLQKLVIQILSQTASSSGCERNWS
>AM457487  
W*LDEWWRLHGYSAPHLQKLVIRILSQTASFSGCERNWS
>AM448272  
W*LDEWWRLHRYSAXHLQKLVIQILXQTXXSSXCERNWS
>AM431517  
W*LDEWWRLHGYNAPHLRKLAIQILSQTASSSRCERNWS
>AM436937  
W*LDEWWRLHGYXAXHLXKLXIQIXXQTXSSSGXXRNWS
>AM438408  
W*LDEWWRLHXYSAPHLQKLAIQILSQTASSSRCERN*S
>AM440282  
W*LDEWWRLHGYNAPHLQKLVIQILSQTASSFGCERNWS
>AM428531  
W*IDEW*RLHGYSAPHLQKLAIQILSQTTSSSXXERNWS
>AM488356  
W*LDXWWRLHGYXAPXLQKLVIQILSQTAXSFGCERNWS
>AM483506  
W*LDESWRLHGYSAPHLQKLAIQILSQTASSFGCGRNWS
>AM459074  
W*LDEW*RLHGYSAPHLQKLVIQILSQTASSSGCEGNWC
>AM458979  
W*LDEWWRLDGYSAPHLQKLVIQILSQTASSSRCERNWS
>AM451947  
X*LDEWWRLHRYSAPHLQKLAIQILSQTASSSRCERNWS
>AM477528  
W*LDEWWRLHGXSAPHLQKLVIQILXQIASSSGCERNWS
>AM459740  
W*LDEWWRLHGYSAPHLQKLTIQILSQIASXSRCERNWS
>AM487276  
W*LDEWWRLHGYGAPHLQKLXIQILSQTASSSGCEMNWS
>AM441327  
W*LNEWWRLHGYSAPHLQKLVIQILSQTALSFGCERNWS
>AM455806  
W*LDEWWRLHGYSAPHLQKLVIQILS*TASSFGCERNWS
>AM424839  
W*LDEWWRLHGYSAPHLQKLAIQILSQATSSSGCERNWS
>AM435306  
**LDEWWXLHGYSVPHLQKLVIQILSKTASSSGCERN*S
>AM432829  
W*LDEWWRLHGYSAPHLQKLAIQILSQATSSSGCERNWS
>AM453393  
W*LDEWWRPHGYSVPHFQKLVIQILSQTTXSSXCERNWS
>AM426404  
**LDEWWXLHGYSVPHLQKLVIQILSKTASSSGCERN*S
>AM450606  
R*LDEWWRLHGYSAPHLQKLTIQILSQTTSSSRCERNWX
>AM432979  
W*LDEWWRLHRYSAPHLQKLVIQILRQTASSFGCERNWS
>AM434525  
W*LDEWWMLHGYNAPHLQKLVIQILSQIASSSAYEKNWS
>AM449676  
W*LDE*WRLHGYNAPYLQKLTIQILSQTTSSSGYERNWS
>AM444225  
L*LDEWWRLHGYSAPHLQKLVIQILNQTTSSFGCERTWS
>AM456462  
W*LDEWWRLHGYSAPHL*KLVIQILSQTASSFGCEKNWS
>AM436751  
W*LDEW*KLHGYSAPHLQKLVIQILSQTASPSRCERKWS
>AM454894  
W*LDEWWRLHGYSAPHL*KLVIQILSQTASSSGCKKNWS
>AM462784  
W*LDERWRLHGYNGPHLQKLNIQILSQTASSFGCERN*S
>AM428115  
W*LDE*WRLHGYNAPHLQKLAIQILSQTASFSGCERNWS
>AM454149  
W*LDE*WRLHGYSAPHLQKLTIQILSQTTSSSGYERDWS
>AM449717  
**LXKWWRLHGYSAPHFQKLVIQILSQIXSXSRCERNWS
>AM424707  
W*LAKWRRLHGYSAPHLQKLAIQILSQTTSSSXXERN*S
>AM443739  
W*LDEWWRLHRYSALHLQKLVIQILRQTASSFGCERNWS
>AM434208  
W*LVEWWRLHRHSAPHLQKLVIQILSQTSSSSGCERNWS
>AM432717  
W*LDEWWRLYGYNAPHLKKLXIQILSQIASSFGYERNLS
>AM449902  
W*LDERWRLHGYNAPHLQKLTIQILSQTTLSSGCERN*S
>AM459279  
W*LDEWWRLHGYSAPHLQKLXIQILSQTISSFGCERNWS
>AM476231  
W*LDEWWRLHGYNASYLKKLVILILSQTALSSGCERNWX
>AM477895  
W*LDEW*RLHGYSAPHL*KLTIQILNQIALSSGCERNWS
>AM466547  
**LDEWWXLHGYSASHFEKLTIQILSQTSSSLGCERNWG
>AM428788  
WLLDEWWRLHGYSAPHLQKLVIQILSQTTSSSRCERNLS
>AM448261  
W*LDEWWRLYGYNAPHLQKLNIQILSQTASSSRCERNWS
>AM423790  
W*LDEW*RLHRYSAPHLQKLTIQILSQIALSFGCERNWS
>AM471416  
**LDEWWRPHRYRAPHLQKLVIQILSQIVSSSRCERNWS
>AM441889  
W*LDEWWRLHGYNAPHXQKLAI*ILSQTALSSRVERN*S
>AM446827  
WXVDEWWRLHGYNAPHLQKLVIQILSQTASISGXEXNWN
>AM452704  
L*LDEWWRLHGYSAPHLQKLVIQILSQTASSSRCERNWS
>AM481121  
W*LVEWWRLHRHSAPHLQNLVIQILSQTSSSSGCERNWS
>AM440608  
**LNE*WRLHGYNAPHLQKLVIQILSQTALFARSKRH*S
>AM477602  
W*LDEWWRLHGYSSPHLQKLAIQILSQTTSSSXXERNWS
>AM474328  
**LDE**RLHGYSAPYFQKLVIQILRQTSSSXGFERTWS
>AM487974  
W*VDEW*RLLGYSATHLQKLTIQILSQTSXSSRCERNWX
>AM466244  
W*LDEWSRLHKYSTLHLQKLAIQILSQTASSSXXERNWS
>AM473395  
**LDE**RLHGYSAPYLQKLAI*ILSQTSSSSRCEKNRT
>AM458867  
W*LDEWWKX--YSAPHLQKLGIQILSQTASFFFCERNWS
>AM424031  
**LEEWWRLHGYSVPNLQKLTIQILSQTSSSFECERNWT
>AM482097  
**LDE**RPHGYSTPILQKLVIQRLSQTSPSSRYERNWI
>AM464727  
**LDELWRLHXYSALTLQKLIIQILSQTSSSFGCKRNXT
>AM479881  
**LDDW*RLHGYCAPNLQKLAIQILS*TLSSNTCEGNWI
>AM431868  
-XLYEW*RLHGYSAPNLQKLTLQILSQTSSSLGCERN*S
>AM427912  
**LDEWCKLHKYSAPNLQKLGNQILNQTSSSSRCEMNWN
>AM457485  
-*LDEWWRLHGYTALNLQKLTIQILSQISSSSICERI*N
>AM467985  
**LNKWWRLHGYSLPNLQKLAIQILS*TPSFXXYKRN*V
>AM467223  
**LCEWWMLHGYGAPNL*KLVIQISS*TSPSSRY*MIWS
>AM425107  
YTTAEWWAAYGASAPNLQKFAMKVLNLTCSASGCERNWS
>AM430617  
YTTAEWWAAYGASAPNLQKFAMKVLNLTCSASGCERNWS
>AM477721  
YTTAEWWAAYGASAPNLQKFAMKVLNLTCSASGCERNWS
>AM449165  
YTTAEWWAAYGASAPNLQKFAMKVLNLTCSASGCERNWS
>AM457508  
YTTAEWWAAYGASAPNLQKFAMKVLNLTCSASGCERNWS
>AM448299  
YTTAEWWAAYGASAPNLQKFAMKVLNLTCSASGCERNWS
>AM447542  
YTTAEWWAAYGASAPNLQKFAMKVLNLTCSASGCERNWS
>AM477213  
YTTAEWWAAYGASAPNLQKFAMKVLNLTCSASGCERNWS
>AM488244  
YTTAEWWAAYGASAPNLQKFAMKVLNLTCSASGCERNWS
>AM429755  
YTTAEWWAAYGASAPNLQKFAMKVLNLTCSASGCERNWS
>AM435654  
YTTAEWWAAYGASAPXLQKFAMKVLNLTCSASGCERNWS
>AM429522  
YTTAEWWAAYGASAPNLQKYAMKVLNLTCSASGCERNWS
>AM483425  
YTTAEWWAAYGASAPNLQKFAMKVLNLTCSASGCERNWS
>AM438839  
YTTAEWWAAYGASAPNLQKFAMKVLNLTCSASGCERNWS
>AM470159  
YTTAEWWAAYGASAPNLQKFAMKVLNLTCSASGCERNWS
>AM489085  
YTTAEWWAAYGASAPNLQKFAMKVLNLTCSASGCERNWS
>AM473527  
YTTAEWWAAYGASAPNLQKFAMKVLNLTCSASGCERNWS
>AM458066  
YTTAEWWAAYGASTPNLQKFAMKVLNLTCSASGCERNWS
>AM472489  
YTTAEWWAAYGASAPNLQKFAMKVLNLTCSASSCERNWS
>AM443944  
YTTAEWWAAYGASAPNLQKFAMKVLNLTCSASGCEQNWS
>AM467253  
YTTAEWWAAYGASXPNLQKFAMKVLNLTCXASGCERNWS
>AM458267  
YTTTEWWAAYGASAPNLQKFAMKVLNLTCSASGCDRNWS
>AM466500  
YTTAEWWAAYGASAPNLQKFAMKVLNLTCSASGCERNWS
>AM489015  
YTTAEWWAAYGASAPNLQKFAMKVLNLTCSASGCERNWS
>AM460055  
YTTAEWWAAYGASTPNLQKFAMKVLNLTCSASGCERNWS
>AM434609  
YTTAE*WAAYGASAPNLQKFAMKVLNLTCSASGCERNWS
>AM475985  
YTTAEWWAAYGASTPNLQKFAMKVLNLTCSASGCERNWS
>AM475865  
YTTAEWWAAYGASAPNLQXFAMKVLNLTCSASGCERNWS
>AM441171  
YTTAEWWAAYGASAPNLQKFAMKVLNLTCSASGCERNWS
>AM450939  
YTIAEWWAAYGASAPNLQKFAMKVLNLTCSASGCERNWS
>AM432104  
YTTAEWWAAYGASXPNLQKFAMKVLNLTCXASGCERNWS
>AM452023  
YTTAEWWAAYGASAPNLQKFAMKVLNLTCSASGCERNWS
>AM480712  
YTTAEWWAAYGASAPNLQKFAMKVLNLTCSASGYERNWS
>AM446276  
YTTTEWWAAYGASAPNLQKFAMKVLNLTCSASGCERNWS
>AM469982  
YTTAEWWVAYGASAPNLQKFAMKVLNLTCSASGCERNWN
>AM482492  
YTTAEWWVAYGALAXNLQKFAMKVLNLTCSASGCERNWS
>AM484600  
YTIAEWWAAYGASAPNLQKFAMKVLNLTXXASGCERNWS
>AM483182  
YTTAEWWAAYGASAPNLQKXAMKVLNLTCSASSCERNWS
>AM447853  
YTTAEWWAAYGASAPNLQKFAMKVLNLTCNASGCERN*S
>AM443159  
YTTVEWXAAYGASAPNLQKFAMKVLNLTCSALGCEQNWS
>AM464610  
YTTTEWWAAYGASAPNLQKFAMKVLNLTCSASSCEQNWS
>AM435315  
YTTVEWWAAYGASAPNXQKFAMKVLNLTCSAXGCEXNWS
>AM454401  
YTTAEWWAAYGASAPNLQKFVMKVLNLTCNASGCEQNWS
>AM444151  
YTTAEWWVAYGASAPNLQKFAMKVLNLTCSASGCERNWS
>AM452540  
YTTAEWWAAYGASTPNLQKFTMKVLNLTCSASGCEWNWS
>AM430296  
YTTAE*WAAYGASAPNLQKFAMKVLNLTCSASGCKRNWN
>AM480714  
YTTAEWWAAYGASAPNLQKFAMKVLNLTCSASGCERNWS
>AM464355  
YTTAEWWAAYGASAPNLQKFAMKVLNLTCSALGCERNWS
>AM424943  
YTTAEWWAAYGASAPNLQRFAIKVLNLTCSASGCERNWS
>AM455876  
YTTVEWWAAYGASAPNLQ---XKVLNLTCSASGCERNWS
>AM440703  
YTTTEWWAAYGASAPNLQRFAMKILNLTCSASGCKRNWS
>AM464217  
YTTAEW*AAYGASAPNLQRFAMKVLNLTCNASGCEWNWS
>AM424678  
YTTAEW*AAYGASAPNLQRFAMKVLNLTXNASGCEWNWS
>AM480643  
YTTVEWWAAYGASAPNLQRFAMKVXNLTCSASGCEWNLS
>AM439355  
YTTTEWWAIYGASTPNLQRFAMKVLNLTCSASGCEWNWS
>AM447827  
YTTTEWWAAYGASTPNLQRFAMKVLNLTCNASSCERNWS
>AM426803  
YTIAEW*AAYGASTPNLQRFAMKVLNLTCSALGCEQNWS
>AM448314  
YTTTEWWATYGASAPNLQRFAMKVLNLT*SASGCERNWS
>AM460722  
YTTVEWWAAYGASAPNLQRFAMKVLNLTCSASGCERN*S
>AM461194  
YTTAEWWAAYGASAPNLQRFAIKVLNLTCSASSWE*NWS
>AM447663  
YTIVE*WAAYGASAPNLQRFAMKVLNLTCNASGCEQNWS
>AM469394  
YTTRE*WAVYGASAPNLQKLIMKVLNLTCSALGCKRNWS
>AM453578  
YTTTEWWAAYGASAPNLQRFAMKVLNLTCSASDCERN*R
>AM428744  
YTTAEWWAAYEASAPNLQRFAMKVLNLTCSALGCEQNWS
>AM461145  
YTTVEWWAAYGVLTPNFQXFAMKILNLTCSASGCERNWS
>AM438219  
YTTVEWWAAYGASTPNLQRFVMKVLNLTCSASGCEWNWS
>AM487218  
YTIAEWWAAYGAFAPNLQRFAMKVLNLTCNASSCERNWS
>AM464488  
YITAEXWVAFGASTPNLQRFAMKVLNXTCSASGCEWNWS
>AM472124  
YTTVEWWATYGASTPNLQKFAMKVLNLTCSASGCERN*S
>AM448578  
YTTTKWWSTYGASTPNLQRFAMKVLNLTCSASGCEHNWS
>AM478555  
YTTTKWWAAYGTSAPNLQKFAMKVLNLTCNVSGCERNWS
>AM489370  
YITVE*WAAYGASTPNLQRFVKKVLNLTCGASGCERNWS
>AM424623  
YTITKWWAAYGTSTPNFQRFAMKVLNLTCSASSCERNWS
>AM442136  
YTTIEWWAAYGALTPNL*RFVMKVLNLTCNASGCERNWI
>AM427944  
YTTVEWWAAYGASTANLQRFAMKVLNLTCSASGCERNWS
>AM458757  
YTTVEWWVAYGASAPNLQRFAMKILNLTCSASGCERNWS
>AM453893  
YTTTKWWAAYGASAPNLQRFAIKVLNVTCSASGCEWNWS
>AM483872  
YTTTEWWSAYGASAPNLQRFAMKVLNLTCNALGCEHNWS
>AM437832  
YTTTE*WVAYGASTLNLQRFIMKVLNLTCSASGCEWNWS
>AM426734  
YXTAEWWVTYGALAPNLQRFAMKILNLTCSASGCERNWS
>AM452620  
YTIXE*WVAYRASTPNLQRFAMKVLNLTXSASXCEXNWS
>AM440752  
YTTAEWWVAYGASAPNLQRFVMKFLNLTCXALGCERNWS
>AM488716  
YTTTEWWATYGASTPNLQRFAMKVLNLTCSALGCEWNWS
>AM441621  
YTXVEWWAAYGTSTPNLQRFAMKFIYLTCSASVCEQNWS
>AM440191  
YTTAKWWTAYGASAPNLQRFVMKVLNLTCGASGCEWNWS
>AM439290  
YTTTEW*AAYGASVSNLQRFAMKVLNLTCSSSGCERNWS
>AM426106  
YTTVEWWATYETSNQNLQRFAMKVLNLTCSALGCERN*S
>AM475212  
YTTAKWWAAYGASAPNLQRFAMKVLNLTYX--XCERN*S
>AM470687  
YTIAEWWIVYGASTPNLQRFAMKVLNLTCSASGCEQN*S
>AM438370  
YTTTEWWTTYGVSTPNLQRFAMKXLNLTCSASXCEXNWS
>AM460139  
YTTXKWWAXYGALAPNLQRFAMKVLNLTCSPSG*EWNXN
>AM442663  
YTIAEWWATYGAEAPNLQRFAMKVLNLTCSALGCEWN*S
>AM462232  
YTIAKWWAAYGALAPNLQRFSMKALNITCSASXCEXNWS
>AM489361  
YMTTELWVAYGALAPNLQRFAMKVLNLTCSASGCERIWN
>AM483546  
YTTTE**AXYGASVPNLQRFPMKXXNLTCNAXXCERN*S
>AM486232  
YTTSEWWVAYX--XPNLQRFVMKVLNLTCSASSCERNWR
>AM474429  
YTTTEW*AAYGALTPNLQRFTMKVLNLTCSALG*EQNWS
>AM425576  
YAIAK*RVAYGALASNLQRFAMKVLSLTCSASGCERNWS
>AM452805  
YTTVEWWATYGASTPNLKSFAMKVLNLTCSASGCERN*S
>AM431263  
YITTEWWAANGASTPNLQRFAMNVLNLTCSASGFERN*S
>AM483430  
YTTAE*WAAYGALAPNLQRFAIKVPNLTCSALGCEQNWS
>AM484093  
YTTTEWWAAYGTSTPNLQRFAIKVLNLTCSXLACERNWS
>AM466009  
YTIAEWWVEYGALAPNLQRFAMKVLNLTCCALGCEWNWS
>AM487923  
YTIVE*WAAYGASTPNFQRFAMKXLNLTCSASSCERNWN
>AM460620  
YAKTEWWTTYRASTPNL*KFAMKVLNRTCSAL-XKRN*S
>AM481260  
YTATE**ATYVALAANLQRFIIKVLNLTCRSSSCERNWS
>AM474934  
YTTIEC*VAYGALAPNLQRFGMKFLNLTCSASSCEQNWS
>AM488235  
YTXVEWXVAYGSSTPNLQRFVMXVFNLICSASGYEWNGN
>AM424761  
YTTFE*WTTHRSLTPNLQRFVIKALNKKYSAXGCE*NWN
>AM453387  
-XTVEWWVAYRASTLNLQKFAIKVPNLTCSASGCEWNCN
>AM438062  
RSPTSWWMRFGGSTPELQKFAIRVLSLTCSASGCERNWS
>AM482509  
RSPTSWWMRFGGSTPELQKFAIRVLSLTCSASGCERNWS
>AM477878  
RSPTSWWMRFGGSTPELQKFAIRVLSLTCSASGCERNWS
>AM440154  
RSPTSWWMRFGGSTPELQKFAIRVLSLTCSASGCERNWS
>AM479887  
RSPTSWWMRFGGSTPELQKFAIRVLSLTCSASGCERNWS
>AM426642  
RSPTSWWMRFGGSTPELQKFAIRVLSLTCSASGCERNWS
>AM477643  
RSPTSWWMRFGGSTPELQKFAIRVLSLTCSASGCERNWS
>AM459754  
RSPTSWWMRFGGSTPELQKFAIRVLSLTCSASGCERNWS
>AM457683  
RSPTSWWMRFGGSTPELQKFAIRVLSLTCSASGCERNWS
>AM461950  
RSPTSWWMRFGGSTPELQKFAIRVLSLTCSASGCERNWS
>AM476415  
RSPTSWWMRFGGSTPELQKFAIRVLSLTCSASGCERNWS
>AM454115  
RSPTSWWMRFGGSTPELQKFAIRVLSLTCSASGCERNWS
>AM433023  
RSPTSWWMRFGGSTPELQKFAIRVLSLTCSASGCEINWS
>AM451412  
RSPTSWWMRFGGSTLELQKFAIRVLSLTCSASGCERNWS
>AM458177  
RSPTSWWMRFGGSTPELQKFVIRVLSLTCSASGCERNWS
>AM467655  
RSPTSWWMRFGGSTPELQKFAIRVLSLTCSASGCERNWS
>AM461957  
RSPTSWWMRFGGSTPELQKFAIRVLSLTCSASGCERNWS
>AM478924  
RSPTSWWMRFGGXTPELQKFAIRVLSLTCSASGCERNWS
>AM434927  
RSPTSWWMRFGGSTPELQKFAIRVLSLTCSASGCERNWS
>AM433907  
RSPTSWWMXFGGSTPELQKFAIRVLSLTCSASGCERNWS
>AM448768  
RSPTSWWMRFGGSTPELQKFAIRVLSLTFSASGCERNWS
>AM475093  
RSPTSWWMRFGGSTPELQKFAIRVLSLTCSASGCERNWS
>AM439453  
RSPTSWWMRFGGSTPELQKFAIRVLSLTCSASGCERNWS
>AM449709  
RSPTSWWMRFGGSTPELQKFAIRVLSLTCSASGCERNWS
>AM453659  
RSPTSWWMRFGGSTPXLQKFAIRVLSLTCSASGCERNWS
>AM486963  
RSPTSWWMRFGGSTPELQKFXIRVLSLTCSASGCERNWS
>AM444007  
RSPTSWWMRFGGSTPELQKFAIRVLSLTCSASGCERNWS
>AM462383  
RSPTSWWMRFGGSTPELQKFAIRVLSLTCSASGCERNWS
>AM436312  
RSPTSWWMRFGGSTXELQKFXIRVLSLTCSASGCERNWS
>AM459387  
RSPTSWWMRFGGLTPELQKFAIRVLSLTCSASGCERNWS
>AM429223  
RSPTSWWMRFGGSXXELQKFAIRXLSLTCSASGCERNWS
>AM427837  
RSPTSWWMRFGGLTPELQKFAIRVLSLTCSASGCERNWS
>AM462249  
RSPTXW*MRFGGSTPELQKFAIRVLSLTXXASGCXRNWS
>AM433286  
RSPTSWWMRFGVSTPELQKFAIRVLSLTCSASGCERNWS
>AM488606  
RSLTSWWMRFGGSTPELQKFAIRVLSLTCSALGCERNWS
>AM435297  
RSPTS*WMRFGGSTPELHKFAIRVLSLTCSASGCERNWS
>AM447284  
RSPTSWWMRFGGSTPELQKFVIRVLSLTCSASGCERNWS
>AM455882  
RSSTSWWMRFGGSTXELQKFAIRVLSFTXSAXGCERNXS
>AM443216  
RSPTSWWMRFGGSTLELQKFAIXVLSLTCSASGCERNWS
>AM487554  
RSPTSWWMRFEGSTSELQKFAI*VLSLTCSASGCERNWS
>AM478260  
RSPTSWWMRFGGSTPELQKFAIRVLSLTCSASGCERNWS
>AM454860  
RSPTSWWMRFGGSTPELKKFAIRVLSLTCSAS*CERNWS
>AM445931  
RSPTSWWMCFRGSTPELQKFAIRVLSLTCSASGCERNWS
>AM429807  
RSPTSWWMCFGGSTPELQKFAIRVLSLTCSASGCERNWS
>AM454426  
RSPTSWWMRFGGSTSELQNFAIRVLSLTCSASGCERNWS
>AM477475  
RSPTSWWMRFGGSTPELQKFAIGVLSLTCSVSGCERNWS
>AM444875  
RSPTSWWMRFGGSTSKLQKFSI*VLSLTCSASGCERN*S
>AM434365  
RSPTSWWMRFGGSTPELQKFXIRVLSLTCSAXXCERNWS
>AM487707  
RSPTSWWMRFGGSTPELQKFSI*VLSLTCSALXCERNCS
>AM425148  
RSPTSWWMRFAGSTPELQKFAIRVLRLTYSALGCERNWI
>AM445734  
RSSTHWWMHFGGSTPELQKFAIRVLSLTCSASGCERNWS
>AM473946  
RSPTSWWMRFGGSTSELQKFAIRVLSLTCSASRCERNWS
>AM463705  
RSSTSWWMRFGGSTPEL*KFAIRVLSLTCSASRCERNWS
>AM456750  
RSPTSWWMRFGGSTPELQKFAIRVLSLTCSASGCKRNWS
>AM478578  
RSPTSWWMRFGGSTPELQKFAIRVLSLTCSASGCERNWS
>AM452016  
RSPISWXMRFGGSTXKLQKFAIXVLSLICSAXGCERNWS
>AM423838  
RSPTSWWMRFGGLTPELQKVVI*VLSLTCSASRCERNWS
>AM442872  
RSPTSWWMRFGGSTSELQKFAIRVLSLTCSASGCERN*S
>AM438800  
RSLTSWWMHFGGSTPELQKFAIRVLSLTCSASGCERNWS
>AM474240  
RSPTSWWMRFGX-TSELQKFAIRVLSLTCXASGCERN*S
>AM465537  
RSPISWLMRFWGSTLELQKFAIQVLGLTCNASGCERNWS
>AM446882  
RSLTSWWMRFGGSTLELQKFSIRVLSLTCSASRYERNWS
>AM459374  
RSPTSWWMRFDGSTSELQKFAIGVLSFTCSASGCERNWS
>AM433662  
RSPTS*WMHFRGSTPELQKFAIRVLSLTCSASRCERN*S
>AM425447  
RSPTSWWMHFGGSTPELQKFAIRVLSLACSVSGCERN*S
>AM478249  
KSPISWLMRF*GSTPELQKFAIQVLSLTCSSSGCERNWS
>AM485341  
RSPTS*SMRFGGSTPELPKFSIQVLSLTCSASXCERN*S
>AM451729  
RSPTSWWMRFGXSTPELQKFVIRVLSLTCNAXXCERKR-
>AM451778  
RSLTCWWMCFGGSTS*LQKFAIRVLSLTYSALGCERNWS
>AM437393  
RSPTSWWMHFKGSTPEL*KFAIRVLSLTCSASGCERNWS
>AM482140  
RSPTSW*MRFGGSTPELQKFVVRVLSLICSASGCERNWS
>AM467972  
QSPTS*WMRFGGSTLELQNFVIQVLSLTYSASXCERN*S
>AM441584  
RSPMSWWMHFEGSTPELQKFAIRVLSLTCSALGCERDWS
>AM447296  
RSPTSWWMXFGGSTPKLQKFVVXVLSLTCSVSGCERNXS
>AM467909  
RXPTSWWMRFGGSTPELQKFXVRVISLTCSXXGCERNWS
>AM475079  
RSLTSWWMHFGGSTPKL*KFVIRVLSLACNALGCXXNWS
>AM480822  
RGPMSWWMRFGGSTPKLQKFIVRVLSLTCSALGCERNWS
>AM481276  
RSPTSWWMCFGGSTPELQKFVVRVISLTCSALGCERNWS
>AM423674  
XSLTS*WMHFRGSTLEFQKFVIRFLSLTCSALGCDRNWS
>AM469695  
RNPTSWWMCFGGSTLELQKFTIRVLSLACSVLGCERNWS
>AM434971  
RSPTC*WMRFGGSTSELQKFAIXVISLTCSXSGCERNWS
>AM472352  
RSPISLWMRFGCSTXEL*KFXIXVLXLTCSAXRCERNWS
>AM476916  
RSLTSWWMSFGGSTLEL*KFVVQVLSLTCSASGCERNWS
>AM471878  
RSPMSWWMRFGGYTPEL*KFVVRVLSLTYSVLGCGRKWS
>AM426958  
RSPTS-WMCFGGSTLELHKFVVQVLSLTCSASGCERNWN
>AM439535  
RSLTTW*MRFGSSTVEL*KFDVRVLSLTCSASGCERNWS
>AM429081  
RSHTSW*MRFGGSTSELQKFVV*VLSLICNALGCERNWS
>AM479143  
RSPMSWWMRFGGYTPEL*KFVVRVFSLTCSALGCGRKWS
>AM453212  
RSPTSWWMRFVASISEL*KFVIQVLSLTCSALECERNWS
>AM448940  
RSPTSWCMRFGASTPELQKFVIRVLSLTCNVLRCERNWS
>AM475375  
RSXTSQWMCFRGSTSELQKFVVQVLSLTCSASRCERNWS
>AM432393  
RSPMSWWMCXLASKLELLKFAIQVLSLTCRALGCERN*S
>AM478525  
RSLTSW*IHFGASTPKSQKFVIQVLNLTYSASGCERN*S
>AM440378  
RSXTSW*MHFGASTSEL*KFVIQVLSLTCSASGFEIN*S
>AM481348  
RSPTSWWICFGDSTSELWKFVXXVLSLTCSASRCERN*S
>AM424902  
RSLTNWWMHFGGLILELQKLVV*VLSLTCSDSGCERNYN
>AM451434  
RSLISVWLRFRASTPELQKFVIRVLSLTCNALGCERNWS
>AM430919  
RSXTSW*IHFGASTPXSQKFVIXVLNLTXSASGCERN*S
>AM488627  
RSPTSWWIHFRXSTPKLQKFAIRVLSLTCSASGCERNWS
>AM442967  
KRSISW*MHFGASILELQKFVIRVLNLTCSA*GCERN*S
>AM479142  
RSPTSWWICFGESTSELRKFVXXVLSFTCSVSRCERN*S
>AM484499  
RSLTNWWMHFGGLILELQKLVV*VLSLTYSDSGCERNYN
>AM452941  
KNTMSWWIHFEGSTLELQKFSI*VLSLTCSASGCEXXGS
>AM459746  
RSPMSWWMHFRGSTTKLLNFVIRVLSPTDSTLGC*RN--
>AM440246  
FIIAEWWNNYGDEGPHLQKIAVKILSQTCSSSGCERNWS
>AM471208  
FIIAEWWNNYGDEGPHLQKIAVKILSQTCSSSGCERNWS
>AM457953  
FIIAEWWNNYGDEGPHLQKIAVKILSQTCSSSGCERNWS
>AM428077  
FIIAEWWNNYGDEGPHLQKIXVKILSQTCSSSGCERNWS
>AM474948  
FIIAEWWNNYGDEGPHLQKIAVKILSQTCSSSGCERNWS
>AM468350  
FIIAEWWNNYGDEGPHLQKIAVKILSQTCSSSGCERNWS
>AM429683  
FIIAEWWNNYGDEGPHLQKIXXKILSQTCSSSGCERNWS
>AM468070  
FIIAEWXNNYGDEGPHLQKIAVKILSQTCSSSGCERNWS
>AM424047  
FIIAEWWNNYXDEGPHLQKIXVKILSQTCSSSGCERNWS
>AM426498  
FIIAEWWNNYGDXGPHLXKIAVKILSQTCSSXGCERNWS
>AM457498  
FIIAEWWNNYGDEGPHLQKIAVKILSQTCSSSGCERNWS
>AM465442  
FIIXEWWNNYGDEGPHLQKIXVKILSQTCSSXGCERNWS
>AM485380  
FIIAEWWNNYGDEGPHLQKIAVKILSQTCCSSGCERNWS
>AM476899  
FIIAEWWNNYGDEGPXLQKIAVKILSQTCSSSGCQRNWS
>AM451567  
FIIVEWWNNYGDEGPHLQKIAVKILSQTCSSSGCERNWS
>AM446898  
FIIDEWWNNYGXEGPHLQKIAVKILSQTCSSSGCERNRS
>AM425821  
FIIXEWWNNYXDEGPHLQKIAVKILSQTCSSSGCERNWS
>AM455832  
FIIVEWWNNYGDEGPHLQKIAIKILSQTCSSSGCERNWS
>AM449978  
FIIAEWWNNYGDEGPHLQNIAVKILSQTCSSSGCERNWS
>AM484719  
FIITEWWNNYGDEGPHLQKIDVKILSQTCSS*GCERNWS
>AM439305  
FIIAEWWNNYGDEGPHIQKIVVKILSQTCSSSGCERNWS
>AM434430  
FIIAEWWNNYGDESPHLQKIVXKILSQTCXXSGCERNWS
>AM489360  
FIITEWWNNYGDEGPYLQNIAVKILSQTCSSSGCERNWS
>AM466956  
FIIVEWWNNYSNEGPHLEKIVVKILSQTCSSSGCERNWS
>AM439757  
FIIVERWNNYGDEGPHLQKIVVKILSQTCSSSGCERNWS
>AM457551  
FIIVEWWNNYGDEGPHLQKIAVKILSQTCSSSSCERNWS
>AM461821  
FIIAE*WNNYGDEGPHLQKIAVKILSQTCSSSSYERNWS
>AM477911  
SIIAEWWNNYXDEGPHLQKIAVKILSQTCSSSGCERNWS
>AM476811  
FIITEWWNNYGDEGPYLQNIAVKILSQTCSSSGCERNWS
>AM451364  
FIIVEWWNNYGDEGPHLQKIVVKILSQTCSSSGCERNWS
>AM476137  
FIIVEWWNNYSNEGPHLEXIVVKILSQTCSSSGCERNWS
>AM468284  
FIIAEWWNNYGDEGPHLQKIVIKVLSQTCSSSGCERNWS
>AM487477  
FIIDKWWNNYGDEGPYLQKIVVKILSQTCSSSGCERNWI
>AM447585  
FIIAKWWNNCGDEGPYLQKIVVKILSQTCSSSGCERNWS
>AM426911  
FIIAEWWNNYGDEGPHLQKIAVKILSQTYYSSGCEGNWS
>AM451628  
FIIAEWWNNYGDEGPHLQKIAVKTLSQTCSSSXCKRNWS
>AM486057  
FIITKWWNNYGDEGPHLQKIAVKILSQTCSSSDCERNWS
>AM460286  
FIIAKWWNNYGDEGPHLQKIVVKILSQTCSSSSCERNWS
>AM439687  
FIIVEWWNNYGDEGPHLQKIVVKILSQTCSSSGCERNWS
>AM477528  
XIIAEWWNNYSDEGPHLQKIAVKNLXQTCSSSGCEKNWS
>AM457969  
FIXA*WWNNXXXEGPHLQKIVVKILSQNCSSSGCERNWS
>AM475168  
FIIAEWWNNYGDEGAHPQNIVVKILNQTCSSSGCERNWS
>AM423698  
FIIAEWLNNYGDESPHLQKIVVKILSQTCSSSGYERNWS
>AM439165  
FIIDEWWNNYGDEGPHLQNIVVKILSQTCSSSGCERNWS
>AM471872  
FIIVEWWNNYGDEGPHLQKITVKILSQTCSSLGCERNWS
>AM436613  
FIIAEW*NNYGDEGPHL*KIAVKILSQTCSSSGCERNWS
>AM455663  
FIIAEW*NNYGDEGPHL*KIAVKILSQTCSSSGCERNWS
>AM462492  
FIIVELWNNYGDEGPHLQKITVKILSQTCSSSSCERNWS
>AM472415  
FIIAEWWNNYGDEGPHLQKIAVKILS*TYSSSGCERNWS
>AM453909  
FIIAEWWNNYGDEGPHLQKIPIKILSQTCSSSGCERNWS
>AM452392  
FIIAEWWNNYGDEGPHLQKIPIKILSQTCSSSGCERNWS
>AM445280  
FIIXE*WNNYXXESPHLQKIAXKILSQTCXSLGCXRNWS
>AM425321  
IIIVEWWNNYGDEGPHLQKIAVKILSQPCSSSGCERNWS
>AM477164  
FIIAEWWNNYGNEGPHLQNIAIKILSQTCSSSGCERNWS
>AM426372  
FIIAEWWNNYGDEGPHLQKIAVKILS*NCSLLGCERNWS
>AM485794  
FIIAEWWNNYGNEGPHLQKIXVKILSQTCSSSGYERNWS
>AM464264  
FIIAEWWNNYGDESPHLQNIAIKILSQICSSLGGERNWS
>AM431158  
FIIAEWWNNYYDEGPHLQKIVVKILSQTCSSSGCERNWS
>AM463619  
FIIAEWWNNYGDEGPHLPKIAVKILSQTYSSSGCERNWS
>AM470536  
FIIVE*WNNYGDESPCLQKIVVKILSQTCSSSGCERNWS
>AM448338  
FIIAEWWNNYGNEGPHLQKIAIKILSQTCSLSGCERNWS
>AM450594  
FIIVE*WNNYGDEGPHLQKIAVKILSQTCSSSGCERN*N
>AM478180  
FIIAE*XNNYGDEGQHL*KIAVKILSQTCSSLGCERNWS
>AM432528  
FIIAE*WNNYGDKGPHLQXIVVKILS*TCSSSGCXRNWS
>AM434904  
FIIDEWWNNYGDEGPHLQKIXVKILSQTCFSSGXERNWS
>AM485843  
FIIVEWWNNYGNEGPHLQKIVVKILSQTCSSSGCERNWS
>AM454097  
FIIAQWWSNYGDEGPHLQKIVVKILSQTCSSSGCERNWS
>AM443930  
FIIAEWWNNYGDEGPHLQKIVVKILS*TCSSSGCERNWS
>AM447232  
FIIVEWLNNYGDEGPHLEKIAVKILSQTCSSLGCERN*S
>AM478296  
FIIDE**NNYDEKGPHLQNIAVKI*SQTCSSSGCERNWS
>AM473598  
FIIAKWWNNYGDEGPHLQKIVVKILSQTCSSSGCERNWS
>AM468779  
FIIVEWWNNYSNEGPHLQKIVVKILSQTCSSPCYERNWS
>AM485777  
FIIVE*WNNYGDEGPHLQKIDVKILRQTCSSSDCEGNWS
>AM480734  
FIIADR*NNYGDEGPHLQKIVVKILSETCSSSGCERNWS
>AM456082  
FIIAEWWNNYSDESPYLQKIVVKILSQTCFSLSCERNWS
>AM466226  
FIIVE*WNNYGDESPHLQKIVVKILSQTCSSSSCERNWS
>AM443558  
FIIAXWWNNYDDEGPHLQNITIKILSQTCSSSGCERNWS
>AM435424  
FIITEWWNNHADKGPHLQXIAVKILSQNCSSSGCEKNWS
>AM467880  
FIIVEWWNNYGNEGXQL*KIAXKILSQTCSSSXCERNWS
>AM461810  
FIIVE*WNNYGNEDSHLQKIVVKILSRTCSSSGCERNWS
>AM447309  
FIIADRWNNYGDEGPHLQKIVVKILSETSSSSGCERN*I
>AM454470  
FIITKWWNNYGDEGPHLQKIAVKILSQTCSSSGCERNWS
>AM431085  
FIIVEWWNNYDDEGPHLQKIAVKILSQTCSLLGCERNWS
>AM426268  
FIIVEWWNNYGDESPHLQKIVVNFLSQTRSSSGCEINWS
>AM482828  
FIIVEWWNNYSDKGPHLQNIIVKILSQTCFSSGCERNWS
>AM437290  
XIIAEWWNNYGDKGPHLQKIAVKILSQTCSSSGYERNWS
>AM425557  
FIIVEWWNNYDDESPHLQKITIKILSQTCYSLGX*IN*I
>AM456901  
FIIA*WWNNYGNEGPHLQKIVVKIXSQTYSSSGCERNWS
>AM462055  
FIITE*WNNYGDEGPHLQKIAVKILSQTCSSSGCERNWS
>AM443606  
FIIAEWWNNYGDEGPYLQKIVVKILSQTCSSLSCERNWS
>AM455812  
FIIVEWWNNYGDEGSHLQKIAVKILIQTCSSSSYERNWS
>AM465337  
FIIX-XWNNYGDEGPHLQKIAAKILSQTCSSSGCERN*S
>AM448656  
FIIAK**NNYGDVGPHLQKIXIKILSQTCSSSGCERNWS
>AM477626  
FIITKWWNNYGDKGPHLQKIVVKILSQTCSSSVCKRNWS
>AM425884  
FIIAKWWNNYSDEGPHLQKIVVKILSQTCSSSSCERNFS
>AM456386  
FIIVEWWNNYGDEGPHL*KIAIKILSQTCPSSGYERNWS
>AM479900  
FIIVEWQXNYGDEGPHLQKIAIKILSQTCSPSGCKRNWS
>AM451560  
FIIT*WWNNHSDEGPHLQKIVVKILS*TYSLXGCERIWS
>AM449592  
FIIVE*WNNYGDEGPHLQKIAIKILXQTYSPLGCERNWS
>AM437830  
FIIAKWWNDYGDKDPHLQKIIVKILNQTCSSSGCERNWS
>AM486178  
FIIVE*WNNYGDEGPHLQKGVIKILSQTCSSSSCERNWS
>AM477047  
FIIKKWWNNXGNEGPHL*KIVVKIXRQTCSLSGCKRNWS
>AM456674  
IIIXK*XNNYGNESPHLQXIVVKILSQTCSSSGYEINWS
>AM455307  
FIIVEYWNNYGYEVPRIQKIVVKILSLTHSSLGCERNWS
>AM450308  
XIIT*WSNNYCDKDPYL*KNVVRILS*TYSSSSCDRNLN
>AM450944  
FDILIWWKSHQHKYPVLSIIARDVLTVPVSTVASEAAFS
>AM452192  
FDILIWWKSHQHKYPVLSIIARDVLTVPVSTVASEAAFS
>AM444078  
FDILIWWKSHQHKYPVLSIIARDVLTVPXSTVXSEAAFS
>AM423542  
FDILIWWKSHQHKYPVLSIIARDVLTVSVSTVASEAAFS
>AM454174  
FDILIWWKSHQHKYPVXSIIAXDVLTVPXSTVASEAAFS
>AM433432  
FDILIWWKSHQHKYPVLSIIARDVLTVPVSTVALEAAFS
>AM445016  
FDILIWWKSHQHKYPVLSIIARDVLXVPVSTVASEAAFS
>AM483985  
FDILIWWKSHQHKYPVLSIIVCDVLTVPVSTVASEAAFS
>AM463639  
FDILIWWKSHQHKYPVLSIIARDVLTVPVSTVASEAAFS
>AM482049  
FDILIWWKSHQHKYPXLSIIARDVLTXPVSTVASXAAFS
>AM480742  
FDILIW*KSHQHKYPVLSIIARDVLTVPVSTVASEAAFS
>AM444607  
FDILIWWKSHQHKYLVLSIIARDVLTVPVSTIASEAAFS
>AM483950  
FDILIWWKSHQHKYPVLSIIARDVLTVPVSTVASEAAFS
>AM434234  
FDILIWWKSHQHKYPVLSIIARDVLTVPVSIVASEAAFS
>AM428796  
FDILIWWKSHQHKYPVLSIIARDVLTVLVSTVASEAAFS
>AM447150  
FDILIWWKSHQHKYHVLSIIARDVLTVPVSTVASEAAFS
>AM481782  
FDILI*WKSHQHKYPVLSIIARDVLTVPVSTVASESAFS
>AM440286  
FDILIWWKSHQHKYXVLSIIARDVLTVPVSTVASEAAFS
>AM448565  
FDILIWWKSHQHKYPVLSIIARXVLTVPVSTVASKAAFS
>AM432837  
FDILIWWKSHQHKYPVLSIIARDVLTVPVSTVASEAAFS
>AM452375  
FDILIWWKSHQYKYPVLSIIARDVLTVPVSTVASEAAFS
>AM434335  
FDILIWWKSHQHKYPVLSIIARDVLTVPVSTIASEAAYS
>AM482386  
FDILIWWKSHQHKYPVLSIIARDVLTVPVSTVASEAAFS
>AM477387  
FDILIWWKSHQHKYPVLSIIARDVLTVPVSTVASEAAFS
>AM461921  
FDILIWWKSHQHKYPVLSIIARDVLTVPVSTVASEAAFS
>AM464657  
FDILIWWKSHQHKYLVLSIISRDVLTVPVSTVASEAAFS
>AM481400  
FDILIWWKSYQHKYPVLSIIARDVLTVPVSTVASEAAFS
>AM450634  
FDILIWWKSHQHKYPVLSIIVRDVLTVPVSTVASEATFS
>AM473837  
FDILIWWKSHQHKYPVLSIIARDVLTVPVSTIASEAAYS
>AM463419  
FDILIWWKSHQHKYPVLSIIARDVLTVPVSTVASEAAFS
>AM426476  
FDILIWWKSHQHKYPVFSIIAHDVLTVPVSTVASEAAFS
>AM470613  
FDILIWWKSHQHKYPVLSIIARDVLTVLVSTVASEAAFS
>AM459239  
FDILIWWKSHQHKYPVLSIIARDVLTVPVSTVASEAAFS
>AM464471  
FDILIWWKSHQHKYPVLSIIARDVLTVPVSTVASEAAFS
>AM424882  
FDILIWWKSHQHKYXVLSIIARDVLXVXVSTVASEAXFS
>AM476442  
FDILIWWKSHQHKYPVXSIIARDVLTVPVSTVASEAAFS
>AM425447  
FDILIWXKSHQHKYPVLSIIARDVLTVPVSTVASEAAFS
>AM440828  
FDILIWWKSHQHKYPVLSIIARDVLTVPVSTVASEAAFS
>AM464546  
FDILIWWKSHQHKYPVLSIIARDVLTVPVSTVASEAAFS
>AM484964  
FDILIWWKSHQHKYPVLSIIARDVLTVPVSTVASEAAFS
>AM467489  
FDILIWWKSHQHKYPVLSIIARDVLTVPVSIVASEAAFS
>AM483204  
FDILIWWKSHQHKYIVLSIIARDVXTVXVSTVASXAAFS
>AM461419  
FDILIWWKSHQHKYPVLSIIARDVLTVPVSTIASEAAFS
>AM446980  
FDILIWWKSHQHKYPVLSIIARDVLTVPVSTVASEADFS
>AM431233  
FDILIWWKSHQHKYPVLSIIARNVLTVPVSTVASEAAFS
>AM460735  
FDILIWWKSHQHKYHVLSIIARDVLIVLVSTVASEAAFS
>AM443263  
FDILIWWKSYQHKYPMLSIIARDVLTVPVSTVTSEAAFS
>AM462853  
FDILIWWKSHQHKYSVLSIIARDVLTVPVSTVASKAAFS
>AM444808  
FDILIWWKSHQHKYLVLSIIARDVLIVPVSTVTSEAAFS
>AM482372  
FDILIWWKSHQHKYPVLSIIARDVLTVPVSTVASEAAFS
>AM480207  
FDILIWWKSHQHKYPVLSIIARDVLTVPVSTVASEAAFS
>AM457488  
FDILIWWKSHQHKYPVLSIIARDVLTVPVSTVASEAAFS
>AM470169  
FDILIWWKSHQHKYHVLSIIARDVLTVPVSTVASEAAFS
>AM447999  
FDILIWWKSHQHKYHVLSIIARDVLTVPVRTVASEAAFS
>AM439517  
FDILIWWKSHQHKYPVLSIIACDVLTVPVSTVASKAAFS
>AM429824  
FDILIWWKSHQHKYHVLSIIARDVLTVPVSTVASEAAFS
>AM442158  
FDILIWWKSHQHKYPVLFIIARDVLTVPMSTVASKAAFS
>AM487000  
FDILIW*KSHQHKYLVLSIIARDVLTVPVSTIALEAAFS
>AM455803  
FDILI**KSHQHKYHVLSIIAHDVLTVPVSTVASEAAFS
>AM455401  
FDILIWWKSHQHKYPVLSIIACDVLTVPVSTIASEAAFS
>AM450566  
FDILIWWKSHQHKYPVLSIIARDVLTVPVSTVVSEVAFS
>AM432442  
FDILI**KSHQHKYLVLSIIAHDVLTVTVSTVASEATFS
>AM456182  
FDILI*WKSHQYKYPVLSIIARDVLTVPVSTVASEAAXS
>AM458082  
FDILIWWKSHQHKYLVLSIIARDVLTVPVSTVASEAVFS
>AM455402  
FDILIWWKSHQHKHLVLSIIARDVLTVPVSTVASEVAFS
>AM487054  
FDILIWWKSHQHKYPVLSIIARDVLTVPVSTVASEAALX
>AM451574  
FDILIWWKSQQHKYPVLSIIARDVLTVPVSTVASEAAFS
>AM438481  
FDILIWWKSQQHKYPVLSIIARDVLTVPVSTVASKAAFS
>AM486634  
FDILIWWKSHEHKYPVLSIIARDVLTVPVSTVDSEXAFS
>AM440997  
FDILIWWKSQQHKYHVLSIIARDVLTVPVSTVASEAAFS
>AM454689  
FDILIWWKSQQHKYPVLXIIARDVLTVPVSTVASEAAFS
>AM462735  
FDILIWWKSQQHKXPVLSIIARDVLTVPVSTVASEVAFS
>AM425602  
FDILIWWKSQQHKYHVLSIIARDVLTVPVSTVASEAAFS
>AM460844  
FDILIWWKSQQHKYPVLSIIARDVLTVPVSTVALEAAFS
>AM450642  
FDILIWWKSQQHKYHVLSIIARDVLTVPVSTVASEAAFS
>AM475024  
FDILIWWKSXQHKYPVLSIIARDVLTVPVSTVAS*AAFS
>AM442264  
FDILIW*KSQQHKYPVLSIITXDVLTVLVSTVASEAAFS
>AM455498  
FDILIWWKSQQHKYPVLSIIARDVLTVPVSTVALEATFS
>AM472521  
FDILIWWKSQQHKYPVLSIIARDVLTVPVSTVALEAAFS
>AM448627  
FDILIWWKSQQHKYLVLSIIARNVLTVPVSTVASEAAFS
>AM435955  
FDILIWWKSQQHKYLVLSIIARDVLTVPVSTVASEAAFS
>AM475629  
FDILIWWKSQQHKYSVLSIIARDVLTVPVSTVASEVAFS
>AM456975  
FDILIWWKSQQHKYPVLSIIARDVLTVPVSTVASEAAFS
>AM429980  
FDILIWWKSQQHKYPVLSIIARDVLTVPVSTVASEAAFS
>AM478422  
FDILIWWKSQQHKYXVLSIIARDVLTVPVSTVASEAAFS
>AM487566  
FDILIWWKSQQHKYPVLSIIARDVLIVPVSTVASEVAFS
>AM466218  
FDILIWWKSQQHKYQVLSIIARDVLTVHVSTVASEAVFS
>AM465785  
FDILIWWKSQQHKYPVLSIIARDVLTVPMSTVASEAVFS
>AM426695  
FDILIWWKSQQHKYPVLSIIARDVLTVPVSTVTSEAAFS
>AM462945  
FDILIWWKSQQHKYHVLSIIARDVLTVPVSTVASEAAFS
>AM450908  
FDILIWWKSQQHKYHVFSIIARDVLTVPVSTVASEVAFS
>AM466246  
FDILIWWKSQQHKYXVLSIIARDVLTVPVSTVASEAAFS
>AM457432  
FDILIWWKSQQHKYXVLSIIARDVLTVPVSTVASEAAFS
>AM441078  
FDILIWWKSQQHKYLVLSIIARDVLTVPVSTVASKTAFS
>AM447993  
FDILIWWKSQQHKYXVFSIIARDVLTVPVSTVASEAAFS
>AM431515  
FDILIWWKSQQHKYPVLSIIARDVLTVPISTVASKAAFS
>AM488311  
FDILIWWKSQQHKYPVLSIIARDVLTVPVSTVASKTAFS
>AM485339  
FDILIWWKSQQHKYLVFSIIARDVLTVPVSTVASEAAFN
>AM480297  
FDILIWWKSQQYKYHVLSIIARDVLTVPVSTVAXEAAFS
>AM429028  
FDILIWWKSQQHKYPVLSIIARDVLIVPVSTVASEAAFS
>AM423697  
FDILIWWKSQQHKYHVFSIIARDVLTVPVSTVASETAFS
>AM436259  
FDIXIWWKSQQHKYPILSIIARDVLTVPVSTVASEAAFS
>AM457230  
FDILIWWKSQQHKYPVLSIIACDVLTVLVSTVASEAAFS
>AM431375  
FDILIWWKSXQHKYHVXSIIARDVLTVPVSTVASKAAFS
>AM484342  
FDILIWWKSQQHKYXVLSIIARDVLTVPVSTIASEVTFS
>AM483561  
FDILI*WKSQQHKYHVLSIIARDVLTVPVSTVASEATFS
>AM487488  
FDILIWWKL*QHKYPMLSIIARDVLTVPVSTVASEAAFS
>AM457583  
FDILIWWKSXQHKYXVLFIIARDVLTVPVSTVASEAAFS
>AM454025  
FDILIWWKSQQYKYHVLSIIARDVLVVHVSTVASEAVFS
>AM470616  
FDILIWWKLQ*HKYLMLSIIVRDVLTVPVSIVASEAAFS
>AM485614  
FDILIWWKSQQYKYHVLSIIARDVLVVHVSTVASEAVFS
>AM440223  
FDILIWWKSQQHKYHVLSSIARDVLTVSVSTVASEATFS
>AM465390  
FDILIWWKSQQHKYPVLSIIARDVVTVPVSTVASEATFS
>AM454809  
FYILIWWKSQQHKYLVLSIIARDVLTVHVSIVA*EAASS
>AM473231  
FDILIWWKSQQHKYHVLSIIARDVLTVPVSTVALEAAFS
>AM439842  
FDILIWWKSQQHKYXVLSIIARDVLTVPVSTVASEAAFS
>AM428591  
FDILIW*KSQQHKYLVLSIIARDVLTIPVSTVASETAFS
>AM480440  
FDILIWWKSQQHKYPVLSIIVRDVLTVHVSTVASEAAFS
>AM477502  
FHILIWWKSQQHKYHVLSIIARDVQTVLMSTVASEAVFS
>AM438014  
FDILIWWKSQQHKYPVLSIIARDVLTVLVSTIASEAAFS
>AM427866  
FDVLSWWKTNGIKYPTLQMIVRDIYAIPVSTVASESAFS
>AM464072  
FDVLSWWKTNGIKYPTLQMIVRDIYAIPVSTVASESAFS
>AM483942  
FDVLSWWKTNGIKYPTLQMIVRDIYAIPVSTVASESAFS
>AM459754  
FDVLSWWKTNGIKYPTLQMIV*DIYAILVFTVASESAFS
>AM467429  
FDVLSWWKTNSIKYPTLQMIV*DIYVIPVSTVASESAFS
>AM448026  
FDXLSWWKTNGIKYPTXQMIVRDIYAIPVSTVASESAFS
>AM433578  
FDVLSWWKTNGIKYLTLQMIVQDIYVILVSTVASELAFS
>AM426693  
FDVLSWWKTNGIKYPTLQMIV*DIYVILVFTVASKLAFS
>AM461994  
FDVLSWWKINGIKYSTLQMIV*DIYAILVSTVASESTFS
>AM455411  
FDVLSWWKINGIKYSTLQMIVRDIYVILVSTVASESTFS
>AM482968  
FDVLSWWKTNGIKYPTLQMIVRDIYAILVSTVASKSNFS
>AM444614  
FDVLSWWKTNGIKYPTLQMIVRDIYAILVSTVASKSNFS
>AM467040  
FDVLCWWKTNGIKYSTLQMIV*DIYVIPXSTXASEXTFS
>AM439643  
FDVLSRWKTNGIKYLTLQMIVPDIHAILVSTVASESTFN
>AM489159  
FDVLSWWKTNGIKYPTLXMIVRDIYAIPVSTVASESAFS
>AM432866  
FDVLSWWKTNGIKYPTLQMIVRDIYAIPVSTVASESAFS
>AM484107  
FDVLSWWKTNGIKYPTLQMIVRDIYAIIVSTVASE*AFS
>AM446777  
FDVLSWWKTNGIKYPTLQMIVRDIYAIPVSTVASESAFS
>AM426229  
FDVLSWWKTNGIKYPTLQMIVRDIYAIPVSTVASESAFS
>AM438160  
FDVLSWWKTNGIKYXTLQMIVRDIYAIPVSTVASESAFS
>AM440250  
FDVLSWWKTNGIKYXTLQMIVRDIYAIPVSTVASESAFS
>AM471694  
FDVLSWWKTNGIKYPTLQMIVRDIYAILVSTVASESAFS
>AM468224  
FVVLSWWKTNGIKYLTLQMIVRDIYAIPVSTVASESAFS
>AM429720  
FDVLSWWKTNGIKYPTLQMIVRDIYAIPVSTIASESAFS
>AM487130  
FDVLSXWKTNGIKYPTLXMIVRDIYAIPVSTXASESAFS
>AM433448  
FDVLSWWKTNGIKYPTLQMTVRDIYAIPVSTVASESAFS
>AM481363  
FDVLSWWKTNGIKYPTL*MIVCDIYAIXVSTVTSESAFS
>AM423660  
FDVLSWWKTNGIKYSTLQMIVRDIYAILVSIVASESTFS
>AM432735  
FDVLS*WKTNGIKYPTL*MIVRDIYAIPVSTIASESAFS
>AM465501  
FNVLSWWKTNGIKYSTL*MIVRDIYAILVSTVASESAFS
>AM437814  
FDVLSWWKTNGIKYPTLQMIVHDXYAIPVSTVAXXSAFS
>AM477965  
FDVLSWWKTNGIKYXTL*MIVSDXYVIPXSTXASESAFS
>AM457388  
FDVLSWWKKNDIKYPTL*MIVRDIYAIPVSTVASESTFS
>AM441409  
FDVLSWWKTNGIKYLTL*MIVRDIYAISISIVASESAFS
>AM451034  
FDVLSWWKTNGIKYPTLQMIIRDIYVIPTSTVASESAFS
>AM473606  
FDVLSWWKTNGIKYPTLQMIVRDIYAIPIFTVASESAFS
>AM467119  
LDVLSWWKTNGIKYLTL*MIVXDIYVILVSIVTSESTSN
>AM473969  
FDVLSWWKTNGIKYPTLQMIV*DIYTILISTIAXESTFR
>AM468497  
FDVLSWWKTNGX--PTL*MIVRDIYAILVSTVASEXAFS
>AM448269  
FDVLS*WKTNGIKSPTXQMIVRDIHDIXISTVASESXFS
>AM482309  
FDVLSWWKTNGIKYPTLQMIVCDIYVISVSTVAFESAFS
>AM489023  
FDVLSWWKTNSIKYSTL*MIVQDIYDILVSTITSKSTSS
>AM464203  
YDVLS*WKTNGIRYXTL*MIIRDIYAILVSTITSELTFS
>AM488951  
LDVLTWWKTNGIKYLTLQMIV*DFYVILVFTIALEFAFS
>AM451800  
FNVLSWWKANGI---XL*MIVRNIYAIPXSTIASELAFN
