# Supplementary material for: Genome-Wide Analysis of the “Cut-and-Paste” Transposons of Grapevine
Source: PLoS One. 2008 Sep 3;3(9):e3107. doi: 10.1371/journal.pone.0003107 (PMC2528002; doi:10.1371/journal.pone.0003107)
Supplement: Dataset S6 — Multiple alignments used for the phylogenetical analysis of CACTA elements. (0.03 MB DOC) [file pone.0003107.s009.txt]

>Zm_EN1
dvmvhpsdgeawqaldrfdpefardprsvrlglstdgftpysnnstsyscwpvfmmpynl
ppnkcmkeevmflalivpgpkdpvtkinvfmeplieelkmlw-qgveaydshlkccftlr
aaylwsihdllaygifsgwcvhgilrcpic
>At_ATENSPM2
geithpsdakawkhfqtvypdfanecrnvylglctdgfspfglcgrqyslwpviltpykl
ppdmcmqsefmflsilvpgpkhpkraldvflqplihelkklwyegvhtfdysskqnfnmr
amlmwtisdfpayrmlsgwtmhgrlyvptv
>Zm_DOPPIA4
dimvhpsdgdawkafdefdpefandprsvrlglstdgftpfntsaspyscwpvfivpynl
ppelvnkeefmflalvipgpehpgpklnmfvrplieelkqlw-rgvkaydshtekeftmr
aaylwsvhdllaygdwsgwcvhgrlccpic
>Os_OSHOOTER
gvmrhpadskawkefdkihssfaseprnvrlclasdgfqpfanmrtsysiwpvflvplnl
ppwmcikqqnvmlsmllpgpdgpgdaidvylqplieelielwedgvdtydsstktnfklr
aallwtvhdfpaygnisghstkgklacpvc
>Ph_PSL
gvmrhpsdseawkhfnethsffaneprnirlglctdgfqpfgqsgrkysswpviltpynl
ppwmcmkeaymfltiivpgpnnpkqkidvylqplikeltllwetgveafdiskkqnfqlr
aalmwtisdfpaysmlsgwstagnkacpyc
>Am_TNP2|CAA40555.1
GQLRHPSDSPLWHAFDHQHPDFAEDPRNIRLGLAADGFNPFRTMSVAHSTWPVILTPYNI
PPWMCMKEPFFFLTLLIPGPSPPGNNIDVYMQPLIEELQELWG-GVNTYDASAKENFNVR
AALLWTINDYPAYANLSGWSTKGELACPSC
>AM423843
GKLCYPSDSSSWKLVDHRWPNFALEPRNLRLAISVDGIIPHSSISSRHSCP-IIMVIYNL
PPWL-MKMKFRMLYLLISGPXQPGNYIDVCLAPLLDDLKML-EVGVESYDAHQQELFTLR
DVLLWTINDFPMYGNLSDCIVKGYFACPIY
>Cactavine-9_tpase_contig
GLMRHLVDSXSWKKFDSLHPTFAPEHRNIRLGLASDGFNPFSNMSITHSMWPVVLILYNL
PPWICMKQQFFMLSLLIPGPTTPRNDIDVYLQPLIDELQELWDHGVTTYDVASKQNFHMH
AAILWIISNLLAYANLLRWSKNGKFACPSC
>AM424190
GKLRHPSNSLAWKLVDHMWPDFAFEPRNLRLALSIDGINPHKSMSSRHSCWPVILILYNL
PPWLCMKRKFMMLSLLISGPRQPGKNIX--LSPLVDDLKTLWEKGVETYDAHLREVFTLK
AILLWTINDFPAYGNLAGCTVKGYYACPIC
>AM424483
GKLRHPSDSLAXKLVDHMWPDFAXEPQNLRLALSTDGINPHKSMSSRHSCWPVILIIYNL
PXWLCMKRKFMMLSLLISGP-QPGKNIXVYLSPLVDDLKTXWEKGVETYDAHLREVFTLK
AILLWTINDFPAYGNLAGCTVKGYYACPIY
>AM424697
GKLQHLVDSPTWQLVNQMWPEFASDCRNLRLAISADGINPHNSMTSRHSC-VVLTIT-NL
PPCLCMKRKFMMLSLLISGP-QLGKDIDVYLAPLVIDLKALWEVGVKAYDAHEREFFTLK
AILL-MINDFPAYGNLFRCTVKGYHACPIC
>am424884
GVLRHPADSEVWKDFDNQYPWFAQDARNVRLGLATDGFNPFGTMSNNYSMWPVVLVPYNM
PPWKCMKESFFMMSLLIPGPHAPGKDIDIYLRPLVDELKELWHDGVHTFDMSSGDYFRMH
ACLLWTIHDFPAYGNLSGWSTKGYKACPTC
>AM424953
EMMRHPMDSLA-KNFDNVHPSFALEPRNVRLGLASDGFNPFGNMSISYSMWPVVLIPYNL
PPWMCMK-TFFMLSLLIPGPTAPGNDIDIYLQLLIDELNDLWNVGVETYDVSTKQNFCMC
AAIL-TINDFPAYANLSSWXIKGKFACPIC
>AM425057
GKMCHPSDSPSWKVVDHR-PDFAADSRNLRLTISINGINPHSSLSSRHSCWPIVMIIXNF
PLWLSMKXKFMMLSLLISSP-QPGNXIDIYLAPLIEDLKTL-EVRVEAYXAYQKEVFXSR
XVLLWTINDSLVYENFSSCTIKGYFTCSIY
>AM425317
GKMHHPSDSPSWKVIDYRWPDFAVEPRNLRLAI-ANGTNPHSSLSSRHSCP-VVMITYNL
PSWLCMKRKFMMLSLLISGSQQPGNDIDIYLAPLIKDLKTL-KIGVEAYDAYQREVFTLR
VVLLWTINNFSAYGNLSGCTIK-YFACSIC
>AM425367
EMMRHPMDSLAWKKFDNVHPSFALEPRNVRLGLASDGFNPFRNMSISYSMWLVVLIPYNL
PHWMCMKQTFFMLSLLIPGPTAPGNDIDIYLQPLINELNDLREVGVETYDASTKQNFCMR
ATILWTINDFLAYANLLGWSTKGKFACPIC
>AM425395
EMMRHPMDSXAWKKFXKVHPSFALEPRNVRLSLASDGFNPFGNMSISYNM-LVVLIPYNL
PPWMFVKQTXFMLSLFIPGLIILGNDINIYLQPLIDELNDLWEVGVETYDASINQNFCMH
AXILWTINDFLAXVNLLGWSIKEKFSCSIC
>AM425800
GVLRHPTDSEAWKDMDTQFPWFSQEPRNVRLGLATDGFNPFGSMSNSYSMWPIVLVPYNM
APWRCMKEMFFMLSLLIPGPQAPGRDIDVYLRPLIEELKELWHEGVQTFDVSTGENFRMH
ACXLWTXNDFXAYG---TWWVX--------
>AM426026
GKMRHPSDSPSWKLVDHRWLDFASEPRNLRLSISVDGINPHSSMSSRHSCWPIIMVIYNL
PPWLCMKRKFMMXSLLISGPXQPXNDIDVYLAPLLDDLKXLWEEGVESYDXHRQELFTLR
VVLLWTINDFPAYGNLSGCXVKGYXACPXC
>AM426153
EMMRHPVDSLAWKNFDNVHPSFELEPRNVRLSLESDGFNPFGNMSISYSMWPVVLIPYNL
PPLMCMKHAFFMLSLLILGPTAPGNDIDIYLQPLIDELXDLWDVGVETYDASAKQIFCMC
AAILWTINDFPAYENLLGWSTKGNFACLIG
>AM426328
EMMRHXXDSLAWKNFDNVHPSFALEPRNVRLGLASDGFNPFGNMSISYSMWSVVLIPYNL
PPWMCMKQTFFMLSLLIPGXTAPGNDIDIYLQPLIDELNDL-EVXVETYDASTKQNFCMR
AAILWTINDFPAYANLSGWSTKGKFACPIC
>AM426573
GVLRHPTDSEVWKDMDTQFP-FSQEPRNVRLGLATDGFNPFGSMSNSYSMWPIFLVPYNM
AP-RCMKEMFFMLSLLIPGPQAPGRDIDVYLRPLIEELKELWHEGVQTFDVSTGENFRMH
ACVLWTXNDFPAYGNLAGWSTKGYKACPVC
>AM427302
EKMHHPSNTPSWKVIDHRWLDFDAEPRNLRLAILVDGINPSS-LSSRHSCWLVVMIT-NL
PPWLCMKRKFIMLSLLISGPQQPGNDIDIYLTPLIEDLKTLWEIWVEAYDVYQIEVFTLR
VVLLWTINDFPAYENLSGCTIKGYFSCPIC
>AM429063
GKLXHPSDSSAWKLVDHMWPXFASEPRNLRLALSTDGINPHKSMSSRHSCWPVILVIYNL
PPWLCMKRKFMMLSLLISGPRQPGKNIDVYLSPLVDDLKTLWEKGVEXYDAHLXEVFTLK
AILLWXINDFPAYGNLAGCTVKGYYACPIC
>AM429402
GKMRHPSNSPSWKLVDHRWPDFASKPRNLILAISADGINPHCSMSSRHSCWPIIMVIYNL
PPWLCMKRKFMMLSLLILGPRQLGNDIDVYLAPLLDDIKMLWEEGVESYDAHRQKLFTLR
AILLWTINDFPAYGNLSGCVVKGYFACPIC
>AM429419
GKMRHPSDSPSWKLVDHRWLDFASEPRNLRLAISTDGINPHSSMSSKHSCWHIIMVIYNL
PPWLCMKRKFMMLSLLISSPRKPGNDTDVYLAPLLDDLKMLWEEGVEFYDAYRQELFTLR
VVLLWTINDFPAYGNLSGCVVKGYFACPIC
>AM429450
GKLRHPSDSSAWKLVDXMWPDFASEPRNLRLALSTDGINPHKSMSSRHSCWPVILVXYNL
PPWLCMKRKFMMXSLLISGPRQPXKNIDVYLSPLVDDLKTLWEKGVETYDAHLXEVFTLX
XILLWTIXDFPAYGNLAGCTVKGYYACPIC
>AM429512
GKLRHPSDSPSWKLVDHRWPDFASEPRNLRLAISADGINPHSSMSSRHSCWPIIMVIYNL
PLWLCMKRKFMMLSLLISGPRQPGNDIDVYLAPLLDDLKLLWEVGVESYDAHQQELFTLR
XVLLWTINDFPXYGNLSXCXVKGYFXCXIC
>AM429824
GKLRHPVDSPTWQLVNQMWPEFASDCRNLRLAISADGINPHSSMTSRHSCWPVLTITYNL
PPWLCMKRKFMMLSLLISGPRQPGKDIDVYLAPLVDDLKTLWEVGVKAYDAHQQEFFTLK
AILLWTINDFPAYGNLSGCTVKGYYACPIC
>AM431161
GKMXHPSDSPXWKLVDHRWPDFALEPRNLRLAISADGINPHSSMSSRHSCWPIIMVIYNL
XPXLCMKRKFMMLSLLISXPRQPXNDIDVYLAPLLDDLKMLWEEGVESYDAHRQELFTLR
AVLLWTINDFPAYGNLSGCVVKGYFTCPIC
>AM432154
GKMRHPSDSPSWKVIDHRWPDFAAKPRNLRLAISAYDINPHSSLSSKYSCP-VVMITYNL
PPWLCMKRKFMMLSLLI-GPQQPGNDIDIYLAPLIEDLKTLWEIGVEAYDAYQREVFTLR
VVLLWTINDFSAYGNLSGCTIKGYFACPIC
>AM432287
GKMRYX--SPSWKLVDHRWPDFASEPRNLRLVISTDGINPHSSMSSRHNFWPIIMVIYNL
PPWLCMERKFMMLSLLISGPRQPGNDIDVYLAPLLDDLKMLWEEGVESYDAHQQELFTLR
VVLLWTINDFPAYGNLSGCVVEGYFSCPIC
>AM432363
GKMXHPSDSPSWKVIDHRXPDFAVEPRNLXLVISADGINPHSSLSSRYSCWLVVMITYNL
PPWLCMKRKFMMLSLLISGPQQPVNDIDINLAPLIEDLKTLWELGVEAYDAYQREVFTLR
DVLLWTTNDFPAYGNLSGCIVKGYFACPIC
>AM432510
EMIXHSMDSLAWKNFDNVHSSFALKPRNVRLGLASDGFNPFGNMSISYHMWPMVLIPYNL
SP-ICMKQTFFMLSLLIPGPIAPGNDIDTYLQPLIDELNDLWEVGVETYDASTKQIFCMR
ATILWTTNDFLAYANLSGWKTKGKFACLIC
>AM432591
EMMRHPVDSLAWKNFDNIHPSFTLEPRNVRLGLASDRFNPFGNMSISYSMWPVVLIPYNL
PPWMCMKQTFFMLSLLIPGPTAPGNDIDIYLQPLIDELNDL-DVGVETYDALIKQNFCMH
AAILWTINDFPTYANLLGWSTKEKFSCPIC
>AM433264
GKMRHPSDSPSWKLVDHRWPDFASEPRNLRLSISADGINPHSSMSNGHSCWLIIMVIYNL
LPWLCMKRKFMMLSLLISGP-QPENDIDVYLAPLLDDLKMLWVEGVESYDAHQQELFTLR
VVLLWTINDFPAYGNLSGCVVKGYFACPIC
>AM433440
EMMRHPVDSLAWKNFDSVHSSFALEPRNFRLGLANDGFNPFGNMSISYSMWPVVLIPYNL
PPWMCMKQTFFMLSLLIPGPTAPGNDIDIYLQPLIDELNDLWDVGVETYDASTKQIFCMR
AAILWSINDFPAX-NLSGWSTKEKFVCPIC
>AM433451
GKMCHPLDSPSWKLVDHRWPKFFSEPRNLRLVISADGINPHSSLSSKHSCWLVLMIIYNL
PPWLCMKKKFMMLSLLILGPRQPGNDIDIYLAPLIEDLKTLWEVGVQAYDAHQQEFFTLR
VVLLWAISNFPTYGNLSGCTIKGYFCCPIY
>AM433549
GKLLYPVDSPTWQLVNQMWSKFASDYRNLRLVISTDGINPHSSMSSTHNCWPVLTITYNL
PIWLCMKRKFMMLSLLISGPX-PDNDIDVYLAPLVDDLKTLWELGLEAYDAYQ-EFFTLK
TIL-WTINDFLAYGNLPGCTVKGYYACSIC
>AM433554
GKLRHPMDFPTWQLVNQMWPEFALDCRNLRLVISADGINPHSSMTSRHSC-PVLTITYNL
LPWLCMKRKFMMLSLLILGPQQPGKDIDVYLAPLVDDWKAFWEVGVKAYDAHQREFFTLK
VILLWTINDFPAYGNLCGCTVKGYHACPIC
>AM433989
GLMRHPVDYLSWKKFDYLHPTFAELH-NTRLGLASDGFNLFSNMSITHNMWLVFLIPYKL
PLWMCMKQQFFMLSLLILSPTAPGNDIDVHLQPLVDESQELWEHGVTTYDXXSKQNFCMH
VAILWTISDLPAYVNLSRWSTKQKFAFPSC
>AM434857
GVLRHLADAKAWKLFDRMYPSFSSESQNVRLGLSSDGFNPFGNMSHSYRMWPIILVPYNL
PPWKCMKEPFLMMSLLIPGPHSPGKEIDLYLRPLIDELKELCHDGXRLMXVSIGQHFKMH
VAILWTINDFPAYGMSG--STKGYMACPVC
>AM435665
GKMCHPSDLPSWKLVNHRWXEFSL-PRNLRLAISADGINPHSSLSSKHSCWPVLMIIYNL
PPWLCMNRKIMMLSLLILGP-QPGIGIDIYLAPLIKDLKTLWGVRV-AYDAHQQEFFTLR
VVLL-TISDFPAYGNLSRCTVKGYFGCPIC
>AM436045
GKLRHPSDSSAWKLVDHMWPDFASEPRNLRLALSTDGINPHKSMSSRHSCWPVILVIYNL
PPWLCMKRKFMMLSLLISGPRQPGKNIDVYLSPLVDDLKTLWEKGVETYDAHLREVFTLK
AILLWTINDFPAYGNLAGCTVKGYYACPIC
>AM436340
DKLCHPSDSSAWKLVDHMWLDFASEPXNLRLALSKDGTNLHKSISNRHSCWPVILIIYNL
PPWLCMKKKFMMLSLLILGPRQPGENIDVFLSPLVDDLKTLWEKKVETYDAHLLEVFTVK
VIILWTINYFPTYGNLANCTVKGYYACPIC
>AM436470
GKLRHPSXSPSWKLVNXRWLDFXLEPRNLKLTILVDGINPHNSMSSRHSCWPIIMVIYNL
PPWLCMKRKFMMMSLLISVPRQPRNDINVYLAPLLDDLKMLWEVXVESYDACQQELFTLR
VVLLWTINDFPAYENLSGCIVKRYFACPIC
>AM438210
GKMRHPSDSPSWKLVDHRWPDFASEPRNLRLAISADGINPHSSMSSRHSCWPIIMXIYNL
PPWLCMKRKFMMLSLLISGPRQPGNDIDXYXAPLLDDLKMLWDVGVECYDVHQQEVFTLR
AVLLWTINDFPAYGNLSGCVVKGYFACPIC
>AM438548
GKMRHPSDSPSWKLVDHRWPEFSSEPRNLRLAISADGINPHSSLSSKHSCWPVLMIIYNL
PPWLCMKRKFMMLSLLISGPRQPGNDIDIYLAPLIEDLKTLWEVGVQAYDAHQREFFTLR
AVLLWTISDFPAYGNLSGCTVKGYFGCPIC
>AM438869
EMMRHPVDSLA-KNFDIVHPSFALEPRNVKLGLASDGFNPFGNMSISYSMWPVVLIPYNL
PPWMCMKQTLFMLSLLIPSPTTPGNDIDIYLQPLIDELNDL-DVGVETYDASTKQNFCMC
AAILWTXNDFPTYANLSSWSTKGKFACPIC
>AM439008
GKMCHSSNXLSWKVINHS-LDFATDSSNLRLSISTNGINPHSSLSSRHSYWVTIMITYNL
PSLLSMKRKFMVLYLLILGP-QADNDIDIYLAPLIEDLKTLWEVGVEAYDAYKKEVF-TR
VVLLWTINDFPAYGNLFGCTIKGYFSCPIC
>AM439724
GKLRHPMDSPTWQLVNQMWPEFASDCRNVRLAISVDGINPHSSMTSRHSCWPIVTITYNL
PSWLCMKRKFMMLSLLISRPQQPNKDIDVYLAPLVDDLKALWEVGVKAYDAHQREFFTLK
VILLWTINDFPAYGNLSGCTIKGYHACPIC
>AM440177
GKMRHPSESPSWKVIDHRWLDFATEPRNLRLAISADDINPHSSLSNRHNCWPVVMITYNL
PLWLYMKRKFMMLSLLISGPQQPDNDIDIYLAPLIEDLKTL---RLEAYDAYQKEVFTLR
VVLLWTINDFPAYGNLX-------------
>AM440946
GKMXHPSDSPSWKVIDHRWPDFAAEPRNLRLAISADGINPHSSLSSRYSCWPVVMITYXL
PPWLCMKRKFMMLSLLIXGPQQPGNDIDIYLAPLIEDLKTLWEIGVEAYDAYQREVFTLR
VVLLWTINDFPAYGNLSGCXVKGYFACPIC
>AM441141
EMMRHPVDSLAWKNFDNVHPSFALEPRNVRLGLASDXFNPFGNMSISYSMWPVVLIPYNL
PPWMCMKQTFFXLSLLIPXPTAPGNDIDIYLQPLIDELNDLWDVGLETYDASTKQNFCMR
AAILWTINDFPAYANLSGWSTKGKFACPIC
>AM441271
EIIRHXVDSLAWKNFDEVYPSFALEPQNVRLGLVSDGFNPF-NMSISYNMWPMVLIPYNL
LP-MCMKQAFFLLSLLILGXIAPGNDIDIYLP--INELNDLWXGWVETYDFSTKQNFCMH
IAIX-TINDFLAYENLLVWSTKGQFACPIC
>AM441537
GVLRHPXDSKAWKDMDTQFPWFSQEP-NVXLGLATDGFNPFGSMSNSYSMWPVVLVPYNM
APWRCMKEMFFMLSLLIPVSQAPGRDIDVYLRPLIEELKELWHEGVQTFDVSTGENFRMH
ACVLWKINYFPAYWNLARWSTK-YKACPIC
>AM442265
EXMRHXXDSLAWKNFDNVHPSFALEPRNVRLXLASDGFNHFGNMSISXSMWXVVLIPHNL
LPWMCMKQTFFMLSLLIFGPTTPGNDIDIYLQPLIDELNDLWEVGVETYDASTKQKFYMC
ATILWIINDFLAYANLLGWITKGKFAYPIC
>AM443308
EMMRHLVDSLAWKKFNKVHSSXSLEPRNVXLGLASDRLNPFGNMSISYNMWPLVLIXYNL
PP-MCMK-TFFMLSLLILCPIAYGNDIDIYLQPLIDELNDL-EVGVETCDA-TKQNFCMH
ATILWTKNDFPAYVNLSGWSIKGKFACPIC
>AM443759
GKMRHPSDSPSWKLVDHRWPDFASEPRNLRLAISXDGINPHSSMSSRHSCWPIIMVIYNL
PPWLCMKRKFMMLSLLISSPRQPGNDIDVYLAPLLDDLKMLWEEGVESYDAHXQELFTLR
VVLLWXINDFPAYGNLXGCXVKGYFACPIC
>AM443842
GKIRHPSDSPSWKLVDHRWPEFSSEPRNLRLAVSADGINPHSSLSSKHSCWPVLMIIYNL
PPWLCMKRKFMMLSLLISGP--PGNDIDIYLAPLIEDLKTLWEVGVQAYDAHQREFFTLR
VVLL-TISDFPAYGNLSGCTVKGYFGCPIC
>AM443910
GVLRHPVDSEAWKDMDTQFPWFLQEPRNVRLGLVIDGFNPFGSTSNSYSMWPVVLVPYNM
APWRCMK-MFFTLSLLIPGPQAPRRDIDVYLCLLIEELKELWHEGVQTFDVST-ENFRMY
ACVLWIINDFPAYGNLAGWSTKGYKACPI-
>AM444002
GKMRHPSDSPSWKLVDHRWPDFALEPRNLRLAISADGINPHSSMSSRHSCWLIIMVIYNL
PPWLCMKRKFMMLSLLISGPRQPGNDIDVYLAPLLDDLKMLWDVGVECYDVHQQEVFTLR
VVLLWTINDFPAYGNLSGCVVKGYFACLIC
>AM444541
GKLHHPLNSPSWKLVDHRWPNFALEPRNLRLSISADGINPHSSMSSRHSCWPIIMVIYNL
PPWLCMKMKFMMLSLLISGP-QLGNDIDVYLTPLLDDLKMLWEVGVESYDAHQQELFTLR
VVLLWTINDFPMYGNLFGCIVKGYFACPIC
>AM444614
-XLRHXXDSKVWKDTDIQFSWFSQDPQNVQLRLAIDGXNPFRSMSNRYSMWSVVFVSYIM
SPWRCMXEIFSMLSLLFPSPQALGRDIDVYLHPLIEELKEL-HEGVQIFDMPTRKNFCMP
-CVLWTINDFPAYGNLFGWSKKGYKAYPIX
>AM444757
GKLRHPVDSPTWQLVNQMWPEFISDCRNLRLFISANGINPHSSMISRHSCWPVLTITYNL
LPWLCMKRKFMMLSLLISGPRKPGKXIDVYLVPLIDDLKAL-EVGVKAYDAHQ-EFFTLK
AILLWTINDFPACGNLSGCTIKGYHACPIC
>AM445126
GMMRHPMDSLAWKKFDNVHPSFALGPQNVRLGLASDGFNLFGNMSISYNM-HVVLIPYNL
PPWMCMKHTCFMLSLLILGLIALGNDIDIYLQPLIDELNDLWEVGVETYDAST-KNFCMH
ATILWTINDFLAYENLSGGSTKGKFACSIC
>AM445872
GKLRHPSDSSAWKLVDHMWPDFASEPRNLRLALSTDGINPHKSMSSRHSCWPVILVIYNL
PPWLCMKRKFMMLSLLISGPRQPGKNIDVYLSPLVDDLKTLWEKGVETYDAHLREVFTLK
AILLWTINDFPAYGNLAGCTVKGYYACPIC
>AM446188
GKMSHPSDSPSWKLIDHRWPEFSSEPRNLRLAISADDINPHSSLSIKHSCWPILMIIYNL
PPWLCMKRKFMMLSLLISGPRQPGNXX--------------------------QEFFTLR
VVLLWTISDFPAYGNLSGCTIKGYFGCPIC
>AM446383
GKMRHPSDSPSWKVIDHRWPDFAXXPRNLRLAISADGINPHSSLSSRYSCWPVVMITYNL
PPWLCMKRKFMMLSLLISGPQQPGNDIDIYLAPLIEDLKTLWEIGVEAYDAYQREVFTLR
AVLLWTINDFPAYGNLSGCTVKGYFACPIC
>AM446694
EMMRHPVDSLTWKNFDNVHPSFALEP-NVRLGLASDGFNPLGNMSISYSMWLVVLIPYNL
XXWMCMKQTFFMLSLLILGPTAPGNDIDIYLQSLIDELNDLWDVGVEXYDASTKQNFCMR
AAILWTINDFPAYANLLGWSTKGNISCPIC
>AM447064
GKLRHPVDSPTWQLVNQMWPEFASDCRNLRLXISADGINPHSSMTSRHSXWPVLTITYNL
PPWLCMKRKFMMLSLLISGPRQPGKDIDVYLAPLVDDLKTLWEVGVKAYDAHQQEFFTLK
AILLWTINDFPAYGNLSGCTVKGYYACPIC
>AM448125
GKMRHPSDSPSWKLVDHRWPEFSSEPRNLRLVISANDINSHSSLSSKHSCWPVLMIIYNL
PPWLCMKRKFMMLSLLISSP-QPGNDIDIYLALLIEDLKTLWEVGVQAYDAHQREFFTLR
IVLLWTISDFPIYGNLSGCTVKGYFGCPIC
>AM448274
GKMHHPSDSPSWKLVDHR-PDFASEPRNLRLAISADGINPHSSMSSQHSC-PIIMVIYNL
PPWLCMKRKFMMLYLLISGPQQPRNDFDVYLAPLLDYLKMLWEKGVESYDAHRQELFTLR
AIILWTINDFPAYGNLSGCVVKGYFTCSIC
>AM448498
GKMRHSSNXLSWKVINHRWLDFAIDSSNLRLSISTDGINPHSSLSN-HSYWAIVMITYNL
LSWLSMKRNFMMLFLLILGPRQPGNDIDIYLAPLIKDLKXLWEVGVETYDAYKKEVF-TR
VVLLWTINDFPAYENLFGCTIKGYFSCPIC
>AM449310
GKMRHPSDSPSWKLVDHRWPDFASXPRNLRLAISVDGINPHSSMSSRHSCWPIIMVIYNL
PSWLCMKRKFMMLSLLISGPRQPGNDIDAYLAPLLDDLKMLWDVGVECYDVHQQEVFTLR
AVLIWTINDFPAYGNLSGXVVKGYFAFPIC
>AM449425
GKLHHLSDSSTWKLVDHMCPNFSFKPRNLRLALSTNGINPHKSMSSRHSCWPDVLIIYNL
PP-LCMKRKFMMLSLLISGPRQPGKNIDVYLSPLVDDLKTLWEKGVETYDAHLHKVFTLK
AILXWTINDFLAYGNLVGCIVKGYYACPIC
>AM449497
GKL-HPVDSPTWQLVNQMP-EFASNCRNLRLAISADGINPHSSMTSKH-SCPILTITYNX
PPWLCMKRKFMMLSLLISGPRQPGNDIDVYLAPLVDDLKXFWEVGVKAYDAHQLEFFTLK
AIFLWNINDFLAYGNLSGCTIKGYYACPIC
>AM449809
GKLRHPSDSSAWKLVDHMWLDFASKPRNLRLVLSIDGINLHKSMSSRHSCWSVILIIYNL
PPWLCXKKKFMMLSLLISGPRQPSKNIDVYLSPLVDDLKTLWKK-VETYDAHLREVFTLK
AILLWTINDFPAYGSLANCIVKGYYACPIC
>AM450358
EMMRHPVDSLAWKNFDNVXPSFALEPXNVMLGLASDGFNXFGNMSISYNMWPVVLIPYNL
PPWMCMKKTFFMLSLLIPGPTAPGNDIDIYLQPLIDELNDLWEVGVETYDASTKQXFCMR
AAILWTINDFPAYXNLSGWSTKGKFXCPIC
>AM450519
GVLRHPADAEAWKSFDRMYPSFSSESRNVRLGLSSDGFNPFGNMSHSYSMWPVILVPYNL
PPWKCMKEPFLMMSLLIXGPHSPGKEIDVYLRPLIDELKELWHDGXRLMDVSIGQYFKMH
AAILWTINDFPAYGMLSGWSTKGYMACPVC
>AM451223
GKLRHPVDSPT-QLVNQMWLEFASDCRNLRLFISAYGINPHSSMTSRHSCWLVLTITYNL
PPWLCMKRKVMMLSLLILGPRQPSNDIDVYLAPLVDDLKTLWEVWVKAYDAHQRELFTLK
AILLWTINDFPAYGNLSSCTVKGYYACPIC
>AM451655
GVLRHPADSEAWKDMDTQFPWFSQEPRNVXLGLATXGFNPFGSMSNSYSMWPIVLVPYNM
APWRCMKEXFFMLSLLIPGPQAPGRDIDVYLRPLIEELKELWHEGVQTFDVSTGENFRMH
ACVLWTINDFPAYGNLAGWXTKGYKACPVC
>AM452377
GKMRHPSDSPSWKLVDXRWPDFASEPRNLRLVISADGINPHSSMSSRHSCWPIIMVIYNL
PPWLCMKRKFMMLSLLISGPRQPGNDIDVYLAPLLDDLKMLWDVGVECYDVHQQKVFTLR
VVLLWTINDFPAYGNLSGCVVKGYFACPVC
>AM452644
GKLHHPLDSSAWKLVDHMWPDFAFELRNLRLALSTDGINPHKSMSSRHSCWPVILIIYNL
PPWLCMKRKFMMXSLLXSGPQQPSENIDVYLSPLVDDLKTLWEKXVETYDAHLHEVFTLK
AIILWTINDFPAYGNLVGCTVKGYYACPIC
>AM452746
GKLCHSSYSSAWKLVDHMCLNFASKLRNLRLALSTDGVNPHKYMSSRHSCWHVILIIYNL
PSWLXX----MMLSLLILGPHQLGKNIDVYLSPLVDDLKTLWEKGVETYDAHLREVFTLK
AIIL-TINDFPAYGSLAGCTVK-YHACPIC
>AM452803
GKXQHXIDSPTWQLVNQMWPEFALDCRNLRLXILANGIYPHSSMTSXHSSWSVLTITYNL
PPWLCMKRKFMMLYLLISXPRQPSNDIDAYLAPLVNDLKTLWEVGVKAXDAHQRDFFTLX
VILLWTINDFPTYGXLSGCTIK-YYACPIC
>AM453472
GKLHHPSDSPSWKLVGHR-PDFASEPRNLRLAISADGINPHSSMNSRHSCWPIIMVIYNL
PPWLCMKRKFMMLSLLISGPRQPGNDIDVYLAPLLDDLKLLWEVGVESYDAHQQELFTLR
VVLLWTINDFPAYGNLSGSTVKGYFACPIC
>AM453645
GKMCHPSDSPSWKVIDYRWPDFSVEPKNLRLSISANGINPYSSLSTRHSCWPIVMITYNL
PPWLCMKRKFMMLSLLILGPQKPGNDIDIYLAPLIEDLKTLWEIGVEAYDAYQRQVFTLR
VVLLWTINDFPVYGNLPGCTVKGYFACLIC
>AM453961
GKMRHPSDSPSWKLVDHRWPDFASEPRNLRLAISADGINPHSSMSSRHSCWPVIMVIYNL
PPWLCMKRKFMMLSLLISGPRQPGNDIDVYLAPLLDDLKMLWDEGVESYDAHRQELFTLR
VVLLWTINDFPAYGNLSXCVVKGYFACPIC
>AM454354
GKLRHPMDSPTWQLVNQMWPEFALDCRNLRLVISADGINPHSSMTSRHSC-PVLTITYNL
PP-LCMKRKFMMLSLLILGPQQPGKDIDVYLAPLADDLKALWEVGVKAYDXXXREFFTLK
AILLWTINDFPAYGNLSGCTVKGYHACPIC
>AM454559
GKTHHSSDSPSWKLVCHKWPEFSLEPRNMRLVISTDGINPHSSLSSKHSCSSVLMMIYNL
PPWLCMKRKFMMLSLLILGPRQPGNDIDXYLAPLIEDLKTLWEIGV-AYDAQQQKFFTLR
VVLLWTISDFLAYGNFFGCTVEGYFGCLIC
>AM454888
EMMRHPVDSLAWKNFDNVHPSFALEPRNFRLGLASDGFNPFGNMSISYSMWPVVLIPYNL
PPWMCMKQTFFMLSLLIPGPTALGNDIDIYLQPLIDELNDLWDVGVETYDASTKQNFCMR
VAIL-TINDFPAYANLLGWSTKGKFACPIC
>AM455775
GKMRHPSDSPSWKLVDHRWPDFASEPRNLRLAISADGINPHSSMSSRHSCWPIIMVIYNL
PPWLCMKRKFMMLSLLISGPRQPGNDIDVYLAPLLDDLKMLWDVGVECYDVHQQEVFTLR
XVLLWTINDFPAYGNLSGCVVKGYFACPIC
>AM455863
GNLRYPSNSPSWKLVDHRWPDFASEP-NLRLAISTNAIX-HSSISSRHNCP-IIMVIYDV
PPWLCIKRKFMMLSLLI-GPQQPGNDIDVYLAPLLDDIKRLWEVGVESYDTHQQELFTLR
VVLLWTINDFPAYGNLSGCIVKGYFACPIC
>AM456385
GKLXXPSDSSXWKLVDHMWPDFASEPXNLRXALSTXXXNPHKTMSXRHSCWPVILIIYNL
PPWLCMKRKFMMLSLLISGPRQPGKNIDVYLSPLVDDLKTLWEKGVETYDAYLHEVFTLK
AILLWTINDFLAYGNLAGCTVKGYYACPIC
>AM456387
GKMRHPSDSPSWKVIDHRCHDFAVEPRNLRLAISADGINPHSSLSSRYSCWPVVMITYNL
PPWLCMKRKFMMLSLLISGPQQPGNDIDMYLAPLIEDLKTLWEIGVEAYDAYQREVFTLR
DVLL-TINDFPTYGNLSGCIVKGYFACPIC
>AM456730
GKLRHPVDSPTWQLVNQMWPEFASDCRNFKLAISADGINPRSSMTSRNSCWPVLTITYNL
PPWLCMKRKFMMLSLLISGPR-PGKDIDVYLAPLVDDLKAL-EVGVKAYDAHQRAFFTLK
AILLWTINDFPAYGNLSGCTVKGYHACPIC
>AM457297
GKLRHPSDSSXWKLVDHMWPDFASEPRNLRLALSTDGINPHKSMSSRHSCWPVIMVIYNL
PPWLCMKRKFMMLSLLISGPRQPGKNIDVYLSPLVDDLKTLWEKGVETYDAHLREVFTLK
AILLWTINDFPAYGNLAGCTVKGYYACPIC
>AM457407
GVLRHPADSEAWKDMDTQFPWFSQEPRNVRLGLATDGFNPFGSMSNSYSMWPIVLVPYNM
APWRCMKEMFFMLSLLIPGPQAPGRDIDVYLRPLIEELKELWHEGVQTFDVSTGENFRMH
ACVLWTINDFPAYGNLAGWSTKGYKACPVC
>AM457951
GKLRHPSDFSTWKLVDHM-PNFASKLRNLRLALSIDGINPHKSMSSKHSC-PVILIIYNL
PPWLCMKRKFMMLSLLISGPRQLGKNIDVYLSPLVDDLKTLWEK-VETYDAHLCELFTLK
AIILWTINDFPAYGNLVGCVVK-YYACPIC
>AM457992
GKLHHPSNSPSWKLVDHRWPDFASEPRNLRLSISKDGINPHSSMSSRHNCWHIIMVIYNL
PPWLCMKRKFMMLSLLISGPRQPRNDIDVYLAPLLDDLKMLWEVGXESYDAHQQELFTLS
VVLLWTINDFPAYRNLSGCIVKGYFACPIC
>AM458730
EMMRHPVDSLAWKNFDNVHXSFALEPXNVRXGLASDGFNPFGNMSISYSMWPVVLIPYNL
PPWMCMKQTFFMLSLLIPGPTAPGNDIDIYLQPLIDELNDLWXXGVETYDASTKQNFCMR
XAILWTIXDFPAYANLSGWSTKGKFXCPIC
>AM459456
GKLRHLVDSPTWKLVNQIWPKFASDCRNLRLSISVDGINSHSSMTSRHSCWSILTVTYNI
PPWLCMXRKSIMLSLLISKPRQPGNDINVYLAPLVDDLKTLWEVGVEAYDAHQREFFTLK
AILSWTINDIPSYGNLSGCTVKGYYACPIC
>AM459500
EMMRHPVDSLAWKNFDNXHPSFALEPRNVRLGLXSDGFNPFGNMSISYSMWPIVLIPYNL
PPWMCMKQTFFMLSLLIPGPTAPGNNIDIYLQPLIDELNDLWDVGVXTYDASTKQNFCMR
TAILWTINDFPAYANXSGWSXKGKFACPIL
>AM459826
EMMRHPVDSLAWKNFDNVHPSFALELRNVRLGLASDGFNPFGNMSILYSM-PVVLIPYHX
--WMCMKQTFFMLSLLILGPTAPGNDIDIYLQPLIDELNDLWDVGVQTYDASTKQNFCMR
AAILWTINDFPAYANLSGWSTKGKFACPIC
>AM459873
GELCHTSNSFVWNLVDHMWLDFDFKWRNLRLALSPDDINPHRFMSNRHSCCFVILIVYDX
P--LCMKRKFMMLSLLISES-QPGNDIDVYFSLLSYDFKTLQEKRVETYNALLHEVFTLK
IILLRIINDFPSQENLVGCTIKVYYPCLIC
>am460345
GKKGHLGNSNAWKHIDDMYKDFSKEPRNV-LGLATDGFNPFGSYNTFYIVWLVMCVVYNL
PPNLCMKPQFSMLTLLIXGPREPRKDIDVYLQPLVDELQDLWYKGVRIFDSHSENSFNMH
AILLWTINDFLAYRVLSGSKTKGKFYCPCY
>AM460698
GKMRHPSDSPSWKVIDHRWPDFAAEPRNLRLAISADXINPHSSLSSRYSCWPVVMITYNL
PPWLCMKRKFMMLSLLISGPQQPGNDIDIYLAPLIEDLKTLWEIGVEAYDAYQREVFTLR
VVLLWTINDFPAYGNLSGCTVKGYFACPXC
>am460863
GKMGHXXDSNAWKHIDDMYKDFSKEPRNVRLXXAXDGXNPFGSYSTSYNVWPIXCVVYNL
PPNLFMKHQFSLLTLIIDGP-QPGKDIDVYLQPLVDELQDLCHKGVRTFDSHSNNSFNMH
VVLLWTIYDFSTYGVLSGCKTKRKFGCPCC
>AM460924
EMMRHPLDSLAWKNFDSIHPSFALEP-NVRLDLASNGFNXFRNMSISCSM-PVVLIPYNL
PPWMCMKQTFVMLSLLIPGPTAPGNGIDIYLQSLIDELNDLWEIGVETYDASIKQNFCIH
AAILWTINDFLAYANXSGWSTKGKFACPIC
>AM461141
GKMHHPSNSSSWKVIDHR-PNFGAKPKNVRLVILVNGINPHSSLSSRHS-FPIVIITYNL
PSWLCMKRKFMMLSLLISGPQQHENYIDIYLAHLIKD--LLLEVRIEAXDAYQREFFTLK
VVLLLKINDFPTYGNLSSCMVKGYFACLIC
>AM461746
GKLRHPSDSSAWKLVDHMWHDFASEPRNLRLALSTDGINPYKSMSSRHSCWPVILIIYNL
PPWLCMKRKFMMLSLLISRPRQPSKNIDVYLSPLVDDLKTLWEKRVETYDAHLREVFTLK
AILLWTINDFPAYGNLAGCTMK-YYACPTC
>AM462055
GKLHHPSDSSSWKLVDHRWPNFAXEPRILRLVISTDGINPHSSMSSRHSCCXIIMVIHNL
PPWLWMKKKFMMXSLLISGPQQPRNDIDVXLEPLLDDXKMLWEVGVESYATHQQELFXLR
-VVLLTINDFPMYGNLFGCIVKGYFACPIC
>AM462361
GKMRHPXDSPSWKVIDHKWPDFAIEPR-------------------------VVMITYNL
PPWLCXKRKFMMLSLLISGPQQPGNDIVIYLAPLFKDLKTL-EIXVEAYDAYQREVFTLR
AIILWTINDFPAYGNLSGCTVK-YFASQMI
>AM462805
GKL-HPVDSPTWQLVNQMWLEFASNCRNLRLAISTDGINPHSSMTSKH-SCPILTITYNL
PPWLCMKRKFMMLSLLILGPRQPSNDIDVYLAPLVVDLKXLWEVGVKAYDAHQLKFFTLK
AIFLWNINDFPAYGNLYGCTVKGYYACLIC
>AM462906
GQL-DLVDSLALXLVNQMCLEFASNLRNLRLIILIDGINPHSSMXWHS-CWSIITITYNL
PPWLCMKRKFMMLSLLISX------------------------------------FFTLX
AIMLXN-NDFPEY-NLSGCTGKGXYVCPIC
>AM464105
GKMCHPSDSPSRKLVDHRWPDFAS-PRNLRLAISVDGINPHSSMSSRHSCWLIIMVIYNL
PPWLCMKRKFMMLSLLISGPRQPRNDIDVYLAPLLDDLKILWEEGVESYDAHRQELFTLR
VVLLWTINDFPAYGNLSGCVVKGYFACPLC
>AM464136
GKMRHPSDSPSWKLVDHRWPDFASKSRNLRLAISADGINPHSSMSSRHNC-PIIMVIYNL
PPWLCMKRKFMMLSLLILGSRQPRYDFDVYLAPLLDDLKMLWEEGVESYDMHQQELFTLR
AILLWTINDFLAYGNLSSCVVKGYFACPIC
>AM464221
GKMRHPSDSPSWKVIDHRWPDFAAEPRNLRLVISADGINPHSSXSXRYSCWPVVMITYNL
PPWLCMKRKFMMLSLLISGPQKPGNDIDTYLAPLIKDLKTLWEIGVEAYDAYQREVFTLR
VVLLWTINDFPTYGNLSGCTVKGYFACPIC
>AM464598
GKMRHPSDSPSWKVIDHRWPDFAAEPRNLRLAISADGINPHSSLSSRYSCWPVVMITYNX
PPWLCMKRKFMMLSLLISGPQQXGNDIDIYLAPLIEDLKTLWEIGVEAYDAYQREVFTLR
VVLLWTINDFPAYGNLSGCTVKGYFACPIC
>AM465138
EMMRHPVYSLAWQNLNKVNPSFALDPQNVRFGLVSDGFNHFENMSISYSMWPMILIPYNL
LPWTCMKQTFFILSLLIPNPTVPKNDIDIYLKLLIDELNDLX-VSVETCDASTKN-FCMR
ATILWTIYDFLAYANLSSRSTK-RFSWPIC
>AM465944
GKLQHLVDSPTWKLVNQMWPEFASDCRNLRLVTSENGINLHSSMTSKHSCWPVLRITYIL
PPWLCMKRKFMMLSLLILGPR-PSNDIDVYLATLVDDLKTLWEVGVEACDAYQREFFTLK
FILLWTINDFRAYGNFFGCTIEGYYDCPIC
>am466244
ELMRHPMDSLSWKKFDMLHLAFALESRNVRLGLASDGFNPFSNMSTIHNTWLVVLILYNL
PPWMCMKS-FFMLCLLIPGPTAPGNDIDVYLQPLIDELQELWEMKLIYLTFATKQNFCMC
VAI-WMISDFLAYANLLGWKFKG-QACPCR
>AM466583
DLMRHPIDSLSWKRFDSLNLTFASEHRNVRLRLASDGFNPCSNKSIAHSTWPIVLIPYNL
PQWICMKQPFFMFLLLIPSPTAPRNEIDMYLQPLIDELQELWEYEVATYDVVSKQNFRMH
ATILWTISDFLAHASLSRWSTKGQFSCLSC
>AM466752
GKLHHPSDSPSWKLVDHRWLDFASKPRNLRLAILADGINPHSSMSSRHSFWPIIMVIYNF
HSWLCMKRKFMMLSLLILGPRKXGNDIDIYLALLLDDLKMLWEVGVESYDTHQQELFTLR
VVLLWTMNDFLAYGNLSGCIVKGYFTCPIC
>AM466812
GKMRHPSDSPSWKVIDHRWPDFATEPRNLILAISADGINPHSSLSSGYSCWPVVMITYNL
PSWLCMKIKFMMLSLLISGPQQPGNDIDIYLAPLIENLKTLWEIGVEAYDAYQRKVFTLR
VVLLWTINDFLAYGNLSSCTVKGYFACPIC
>AM466992
GKMCHPSDSPSWKVIDHRWLDFAVEPRNLRLSISVYDINPHSSLSNKYSCWLVVMITYNL
PPWLCMKRKFMMLSLLISGPQQPGNDIDIYLVPLIEVLKTLWEIEVEASDAYQREVFTLR
VVLLWTINDFPAYGNLSSCIIKGYFACPIC
>AM467325
GKLQHLVDSPTWQLVNQMWPEFASDCRNLRLAILADGINPHNSMTSRHSC-PVLTIT-NL
PPWLCMKRKFMMLSLLISGPGQLGKDIDVYLEPLVIDLKALWEVGVKAYDAHQREFFTLK
AILL-TINDFPAYGNLSGCTVKGYHACPIC
>AM467355
GKMHHPSDSPSWKLVDHRWPDFASEPRNLRLAISADGINPHSSMSSKHSCWPIIMVIYNL
PPWLCMKRKFMMLSLLISGPXQPXNDIDVYLAPLXDDLKMLWEEGVESYDXHRQELFTLR
VVLLWTINDFPAYGNLSXCIVKGYFACPIC
>AM467708
GKMHHPSYSPSWNLVDHRWPEFSSEPRNLRLAILAKGINPHSSLSRKHSCWPILMIIYNL
PPWLCMKIKFMMLSLLISGPRKXGNDIDIYLASLIEDLKTL----VVQADAHQQEFFTLR
IVLLWTISDFPVYGNLSGCTVKGYFGCPIC
>AM468264
GKLRHPSVSSAWKLVDHMWPDFTSEPRSLRLALSADGINPHKSMSSRHSCWPVILIIYNL
PPWLCMKKKFMMLSLLILRPRQPGKNINVYLIPLVDDLKTLWEKGVEAYDAHLHEVFTLK
AILLWTINDFPAYGNLVGCTMKGYYACPIC
>AM468582
GKLCHPSESSVWKLVDHMWLDFASKPRNLRLALSTDGINPHKXX---HSCWLVILIIYNL
PPWLCMKMKFMMLSLLISGPRKPGKNIDVYLSPLVDDLKTLWEKGVETYDAHLHELFTLK
AIILWTINDFPAYGNLVDCTVK-HYACPIC
>AM468855
EMMRHPLDSLAWKNFDKVHPSFALEP-SFRLGLASNGFNXFX-SSISYNM-PVVLIPYNL
PPWMCMKQTFVMLSLLIPGPTALGNDIDIYLQPLIDELNDL-EIRVETYDASIKQNFCMH
AAILWTINDFLAYTNLSVWSTKGKFACPIC
>AM469099
EMIRHLVDSLAWKNFDNVYPSFALEPRNVRLGLASDGFNPFGNLSISYNMWPVVLIPYNL
PPWMCMKQTFFMLSLLIPGPTAPGNDIDIYLQPLIDELNDLWDVGVQTYDASTKQNFCMR
ATILWTTNDFLAYANLSGWSTKGKFARPIC
>am469125
ELMRHPMDSLSWKKFDMLHLAFALESRNVRLGLASDGFNPFSNMSTIHNTWLVVLIXYNL
PPWMCMKS-FFMLCLLIPGPTAPGNDIDVYLQFLIDELQELWEMKLIYLTFATKQNFCMC
VAI-WMISDFLAYANLLGWKFKG-QACPCC
>AM469731
GKMRHPSDSPSWKVIDHRWPDFAAEPRNLRLAISADGINPHSSLSSRYSCWPVVMITYNL
PPWLCMKRKFMMLSLLISGPQQPGNDIDIYLAPLIEDLKTLWEIGVEAYDAYQREVFTLR
VVLLWTINDFPAYGNLSGCTVKGYFACPIC
>AM471237
GKMRHPSDSPSWKVIDHRWPDFSAEPRNLRLAISADGINPHSSLSSRYSCWPVVMITYNL
PPWLCMKRKFMMLSLLISGPQQPGNDIDIYLAPLIEDLKTLWETGVEAYDAYQREVFTLR
AVLLWTINDFPAYGNLSGCTVKGYFACPIC
>AM472014
GKMRHPSDSPSWKLVDHR-PEFSLEPKNLRLSILAYGINPHSSLSSKHSCWPVLMIIYNL
PPWLCMKRKFMMLSLLISGP-QPSNDIDIYLAPLIEDLKTLWEVGVQAYDAYQ-EFFTIR
VVLLWTISDFPAYGNLFGYTVKGYFGCPIC
>AM472264
GKLRHLSDSSTWKLADHMCPNFSFKPRNLRLALSTNGINPHKSMSSRHSCWPVVLIIYNL
PPWLCMKRKFMMLSLLISXPRQPGKNIDXYLSPLVDDLKTLWEKGVETYDAHLHKVFTLK
AILXWTINDFLAYGNLVGCIVKGYYACPIC
>AM472433
EMMRHPVDSLAWKNFDNVHPSFALEPRNVRLSLASDGFNPFGNMSISYSMWLVVLIPYNL
PPWMCMKQTFFMLSLLIXGPTAPGNDIDIYLQPLIDELNDLWEVGVETYDASTKQNFCMC
GAILWTINDFPAYANLSGWSTKGKFACPIC
>AM473869
GKMHHPSDSLSWKLPDHRWPEFFSEPRNLRLAISIDGINPHSSLSSKHSCWHVLMLIYNL
LPWLYMKRKFMMLSLLISGPRQLGNDIDIYLAPLIKYLKTLWEVGVQAYDAHQQEFFTLR
VVLLWTISDFPTYGNLSGCTIKGYFGCPIC
>AM474480
EMMRHPMDSLAWKNFDEVHPSFALEPXNVRLGLASDGFNPFGNMSISYSMWHVVLIPYNL
PPWMCMKQTFFMLSLLIPSPTAPRNDIDIXLQPLIDELNDL-EVGVETYDAITKQNFCMC
AAILWTINNFPAYANLSGWSTKGQFACPIC
>AM474544
GKMRHPSDFPSWKLVDHRWPDFASEPINLRLAISADGINPHSSMSSRHSCWPIIMVIYNL
PPWLCMKRKLMMLSLLISGPRKPGNDIDVYLAPLLDDLKMLWEEGVESYDAHR-ELFTLR
VFLLWTINDFPAYGNLSGCVVKGYFACPIC
>AM475513
GKLRHPVDSLT-QLVNQMWLEFASDCRNLRLFISTYGINPHSSMTSKHSCWLVLTITYNL
PPWLCMKRKFMMLSLLILGPRQPGNDIDVYLAPLVDDLKTLWEVGVKAYDAHQRELFTLK
AILLWTINDFPTYGNLFGCTVKGYYACPIC
>AM475598
EMMRHPVDSLAWKNFNNIHPSFAIEPRNVRLGLESDGFNPFGNMSISYSMWPMVLIPYNL
PPWMCMKQTFFMLSLLILGPNAPGNDIDIYLTPLIDELNDLWDVGVETYDASTKQNFCMR
VAILCTINDFPTYANLSGWSTKRKFACPIC
>AM476005
RKMRHPSDSRSWKVIDHRWPDFAVDSRNLRLAILIYGINPXSSLSKRHSCWPVIMITCNL
PPWLCMKRKFMMLSLLILGPQQPDNDIDIYLPPLIEDLKTLWDVGVEAYDVYR-KVFTLR
VVFLWAINDFPTYGNLSGCTTKGYFACPIC
>AM476566
GKMRHPXDSPS-KLVXHRCPEFSXEPRNLRLAISXDGINPHSSLSSKHSCWXVLMIIYNL
XXRLCMKRKFMMLSFLX-GPQQPGNDIDIYLAPLIEDLKTSWEVNV-AYXAHQXEFFTLR
VVLLXTISDIXAYGNLSXCIVEGYFGCPIC
>AM477558
GKLRHPVDSPTWQLVNQMWPEFASDCRNLRLAISADGINPHSSMTSRYSCWPVLTITYNX
PPWLCMKRKFMMLSLLISGPRQPGKDIDVYLAPLVDDLKALWEVGVKAYDAHQREFFTLK
AILLWTINDFPAYGNLSGCTVKGYHACPIC
>AM477731
GKLRHPXDSSAWKLVXHMWPDFASEPRNLRLALSTDDINPHKSMSSRHSCWPIIMVIYDL
PPWLCMKRKFMMLSLLISGPRQPGKNIDVYLSPKVDDX---WEKGVETYDAHLHDVFTLK
AILLWTINDFPAYGNLVGCTVKGYYACPIC
>AM477836
GKMRHPSDFPSWKLVDHRWPDFASEPRNLRLAISADGINPHSSMSSRHSCWPIIMVIYNL
SPWLCMKRKFMMLSLLISGPRQPGNDIDVYLAPLLDDLKMLWDVGVECYDVHQQEVFTLR
VVLLWTINDFPTYGNLSGCVVKGYFTCPIC
>AM477847
GVLRHPADSEAWKDMDTQFPWFSQEPRNVRLGLATDGFXPFGSMSNSYSMWPIVLVPYNM
APWRCXKXMFFMLXLLIPXPQAPGRDIDVYLRPLIEELKELWHEGVQTFDVSTGENFRMH
ACVLWTINDFPAYGNLAGWSTKGYKACPVC
>AM478160
GKMRHPSDSPAWKLFDHKWPDFASEPRNLRLAISTDGINPHSSMSSRHSCXPIIMVIYNL
PPWLCMKRNFMMLFLLISGPRQPXNDIDVYLAPLLDDLKMLWDVGVECYDVHXQEVFTLR
VVLLWTINDFPAYGNLSGCVVKGYFACPIC
>AM478199
GKMRHPSDSPSWKLVDHRWPDFASEPRNLRFAISADGINPHSSMSSKHSCWPIIMVIYNL
PPWLCMKRKLMMLSLLISGPQKPENDIDVYLAPLLDDLKMLWEEGVESYDAHW-ELFTLR
VFLLWTINDFLAYGNLSG-VVKGYFACPIC
>AM478484
GLMRHLVDSLSWKRFDFLQPTIALEHRNVRLWLASDGXNPFSNMFIVHSTWPLVLISYNL
PP-MCMKQPFFMLSLLIPSPNAPGNGIDVYLQPLIGE-------------------FCMH
ATILWTISDFPTYANLSRWNTNGQFGCPFC
>AM478668
GKLRHPVDSPTWQLVNQMWPEFASDCRNLRLAISXDGINPHSFMTSKHSCWPVFTITYNL
PIWLCMKRKFMMLSLLISGPRQPGNDIDVYLAPLVDDLKTLWEVGVKAYDPHQ-EFFTLK
VILLWTINDFPAYGNLSGCTIKGYYACLIC
>am480617
GIMKHLTNSLAWKTFDEMHPSFSLEPQNVSL-LASGGFNPFTNMSIPYNMWPIILIPCNL
PPWMCMKQSFFMLSLLIPSPNALGNDIDVYLQPLIDELKEL-DNGVETYDASKKHNFFFL
HATLLTISDFLTY-----------------
>AM482116
EMMRPPLDSLA-KNFDNAHPSFSLEPQNVRPGLASDGFNPFGNMSISYSMWSVVLIPYNL
PPWMCMKQTFFMLSLLIPXPTALGNDIGICLQPLIDELNDL-EVGVETYDASTKQNFCXR
AAILWIINDFLAYAILSSWSIKGKFFYPIC
>AM482321
EMMRHPVDSLAWKNFDNIHPSFALEPRNXRLGLASDGFNPFKNMSISYSMWLVVLISYNL
PPWMCMKQTFFMLSLLIPGPTAPGNDIDIYLQPLVDELNYLWDVGVETYDVSTKQNFCMR
AAILWTVNDFPAYANLSGWSTKGKFACPIC
>AM482365
GKLRHPSDSSAWKLVDHMWPDFACEPRNLRLALSIDGINPHKFMSSRHSCCPVIMVIYNL
PPWLCMKRKFMMLSLLISGPRQPGKNIDVYLSPLVDDLKTLWEKGVETYDAHLHEVFTLK
AILLWTINDFPAYGNLAGCTVKGYYACPIC
>AM482512
KMMRHLMDSLAWKNFDNVQPSFALEPRNVRLSLASDGFNPFGNMSISYNMWPVVLIPYNL
PPWMCMKQTFFMLSLLIPGPTAPRNDIDIYLQPLIDELNDLWHVGVETYDASTKLNFCMR
AAILWTINDFSAYANLSGWSIKGKFACPIC
>AM482557
GKLRHPVDSPTWQLVNQMWPEFASDCRNLRLAISADGINPHSSMTSRHSCWPVLTITXNL
PPWLCMXRKFMMLSXLISGPRXXGKDIDVYLAPLVXDLKXLWEVGVKAYDAHQREFFTLK
AILLWTINDFPTYGNLYGCTVKGYHACPIC
>AM482673
GKLRHPSDSSTWKLVDHMWPDXASEPRNLRLALSTDGINPHKSMSNRHSCWPVILIIYNL
PPWLCMKRKFMMLSLLISRPRQLGKNIYVYLSPLADDLKTLWEKGIETYDAHLHEVFTLK
AILLWTINDFPAYGNLAGCTVKGYYTCPIC
>AM482766
GKMRHPFDSPSWKLADHRWPDFALEPRDLRLSISXDGINPHSSMXSRXSCXPIIMXIYNL
PPWLCMKRKFMMLSLLILGPQQLGNDIDVYLAPLLDDLKMLWEEGVESYDAHRQELFTLR
VVLLWTINDFLAYGNLSGCVVKGYFACPIC
>AM483574
GKLQHPMDSSTWQLVSQMWPDFASDCRNLRLDILADGINLHSSMTSRHSCWPILTITYNL
PPWLXMKRKXMMLSLLISGPRQPGKDXDVYLXPLVDDLKALWEVGVKAYDAHQREFFTLK
AILLWTINDFPAYXNLSGCTVKGYHACPIC
>AM483578
EKIHHPSN-PLSKVIDHRWPNFVIESINLRLIISTYGINPHSFLSSRPSCWLVVMITYNL
PPYLYMKRKFMMLSLLILGPR-INNNINIYLAPLMEDLKTL-EVGLEAYD----EVLTLR
VVLLWTINYFLKYSNLFGCTIKRYFACXVC
>AM484183
GKMSHPSDSPSWKLIDHRWPEFSSEPRNLRLVISADDINPHSSLSIKHSCWPILMIIYNL
PPWLCMKRKFMMLSLLISGPQQPGNDIDIYLAPLIEDLKTL-EVGVQAY-DAHQEFFTLR
VVLLWTISDFTAYGNLFGCTIKGYFGCPIC
>AM484889
EMMRHPMDSLTWKNFDNVHPSFALEPXNVRLDLASDGFNPFGNMXISYSMGPVVLIPYNL
PPWMCMKQTFFMLSLLIPGPTAPXNDIDI-LQPLIDELNDLWEVGVETYDASTKQNFCMR
AAILWTINDFPAYANLLGWSTKGKFACPIC
>am485007
GVLRHPEDLEILKDFDNQYRWFAQDAINVRLSLAIDGFNPFGIXSNNYSMGPVVLVPYNM
PTWKCMKESFFMMSLLIPRPQAPGKDMDIYLHP-VDELKGLCHDGVHTFDMSSGDYFRMH
ACLLWTINDFLAYGNLSSWSIKGYRGCPIC
>AM485672
GKMRHPSDSPSWKVIDHRWPDFAAEPRNLRLAILADGINPHSSLSSRYSCCPVVMITYNL
PPWLCMKRKFMMLSLLISSPQQLGNDIDIYLAPLIEDLKTLWEIGVEAYDAYQREVFTLR
VVLLWTINDFPAYGNLSGFTAKGYFACPIC
>AM485841
EMMTHPVDSLAWKNLNKVHSSFALDP-NVRLGLASDGFNHFENMSNSYGMCPMILIPYNL
PPWICMKX-----SLLIPNPTVPSNDIDIYLQPLIDELNYLWXVGVETCDASTKN-FCMR
ATILWTIYDFLAYANLSSWSTK-RFSWPIC
>AM486490
GXLRHPVDSPTWQLVNQMWPEFASDCRNLRLAISADGINPHSSMTSRHSCWXVXTITYNL
PPWLCMKRKFMMLSLLISGPR-PGKDIDVYLAPLXDDLKALWEVGVKAYDAHQREFFTLK
AILLWTINDFPAYGNLSGCXVKGYHACPIC
>AM487123
GKMRHPSDSISWKLVDHRWPKFSSEP-NLRLSISADGINPHSSLSSKHSCWHVLMIIYNL
LPWLCMKRKYMMLSLLIPGPRQLGNDVDIYLAPLIEYLKTLWEVGVQAYDAHQQEFFTLR
VVLLWTISDFPTYGNLSGCTVKGYFSCLIC
>AM487282
GKLCHPSDSSAWKLVDHMWLDFASXPRXLRLALSTDGTNLHKSISNRHSCWXVILIIYNL
PPWLCMKKKFMMLSLXISGPRQPXKNIDVYLSPLVDDLKTLWEKKVXTYDAHLLEVFTLK
VIILWTINYFPTYGNLANCTVKGYYACPIC
>AM487510
GKMRHPSDSPSWKVIDHRWPDFSVEPRNLRLAISADGINPHSSLSSRYSCWPVVMITYNL
PPWLCMKRKFMMLSLLISGPQQPGNDIDIYLAPLIEDLKTLWEIGVEAYDAYQREVFTVR
VVLLWTINDFPAYGNLSGCTVKGYFACPIC
>AM487662
EMMRHPVDSLAWKNXDNVHPSFXLEPRNVRLGLASDGFNPFGNMSISYSMWPVVLIPYNL
PPWMCMKQTFFMLSLLIPGPTAPGNDIDIYLQPLIDELNDLWEVGVETYDASTKQNFCMR
AAILWTINDFPAYANLSGWSTKGKFACPIC
>AM488436
GKLXHPSDSSTWKLVDHMWPDFASEPRNLRLALSTDGINPHKSMSNRHSCWPVILIIYNL
PPWLCMKRKFMMLSLLISRPRQLGKNIYVYLSPLADDLKTLWEKGIETYDAHLHEVFTLK
AILLWTINDFPAYGNLAGCTVKGYYTCPIC
>AM488801
GKLRHPSDSSAWKLVDHMWPDFASEPRNLRLALSTDGINPHKSMSSRHSCWPVIXVIYNL
XPWLCMKRKFMMLSLLISGPRQPGKNIDVYLSPLXDDLKTLWEKGVETYDAHLREVFTLK
AILLWTINDFPAYGNLAGCTVKGYYACPIC
>AM488860
GKLRHRSDSSAWKLVDHMWPDFASESRNLRLAFSVDSINPHKSMSSRHSCWPVILIIYNL
PPWLCMKRKFMMLSLLISGPRQPGKNIDVYLSPLVDDLKTLWEKGVETYNAHLREAFTLK
AIILWTINDFLAYGNLAGCTVKGYYACPIC
>AM488942
GKMCHLSN-FLWKVEDHR-LDFCAKLRNLSLIIVVNSINPHSSLSSRHSFWPVIMITYNL
PLWILMKKKFMMLSLIVLSPRQPSNDINVYLAPLLKHLKSLCKVGVKAYDAYHRKIFTLR
NILT--INDFLKLENLFGFTIKRYFVSPIC
>AM489204
GKLCHPSDSLAWKLVDHMWLDFASEXXDLRLALSXDGTNLHKSISNRHSCWPVILIIYNL
PPWLCMKKKFMMLSLLISGPRQPGKNIDVYLSPLVDDLKTLWEKKVKTYDAHLLEVFTLK
VIILWTISYFPTYENLANCTVKGYYACPIC
