# Supplementary material for: Genome-Wide Analysis of the “Cut-and-Paste” Transposons of Grapevine
Source: PLoS One. 2008 Sep 3;3(9):e3107. doi: 10.1371/journal.pone.0003107 (PMC2528002; doi:10.1371/journal.pone.0003107)
Supplement: Dataset S7 — Multiple alignments used for the phylogenetical analysis of Mutator elements. (0.10 MB DOC) [file pone.0003107.s010.txt]

>MURA468-640
LWYRSGFNKDIKCDYITNNMAEVYNNWVKDHKDLPVCDLAEKIREMTMELFHRRRRIGHK
---LHGIILPSVLAILKARTRGLGHLSIVKCDNYM--AEVR------DSTNCMTKHVVNA
ELKQ------CSCEEWQHT-GKPCQHGLAL----IIAQDSRDVGMENFVDDYYSTERFKI
AYSRRVEPIGDRSFW
>DQ115049|TE165
LWMRSAFNPEIKCDYITNNLAECFNNWIKDWKDLPVVELADKIREMLMVLWRKRRQIGEK
---LNGRILPTVIRQLKMRTRGLGHLTVISSDSFAAEIWEL--------NTIHNRHVVKT
YLHE------CSCLEWQHT-GKPCQHALALITAQTVDVDLEEFVHEYYSMEKFNGKKFRN
AYKRLIEPLLDKTQW
>DQ115045|TE109
KWTRAHDAGGWRYEFQCSNMAESFNKLLLGIRGMPVNAIVQFTFYKLVAWFNDRHAHALQ
LQSEGKIWAPTPQAHLEKAKERAGTHEVTCFDHATGRYEVK-----HIGGTTARIHVVVL
QDFS------CTCGKPRQY-HFVCSHLIAA-------ARHRNYDIEARIPHQFSVHTLVE
TWRPRFVPFRDPGEW
>DQ115037|TE076|TE228
RWSDAFFK-GSRLGQYTCNVSETISDWIPSRYELSVVQLVDTIRCNLMEMMYTRRESSNT
---WTELLTPSANQKLQEQMNKALTLNVVCSTGNDGNGHVF-------EVCDDSVNVVNI
DTWE------CTCRKWHVS-GIPCSHAIAV-------FDRTEQCPLDYCSKYFTTECYRL
TYAMSINPIPDVFV
>AT5G34853|AtMUG05b
HWACALFE-GEPYSHITSDVAEIYSKWIEEIQETSIVQKLVAFVNKIVELVNSSQEKSKP
---WFSQLVPSKEESLVEECKKAGSLKVFFCSDTL--FEVH----------DGSVQLVDI
SNQT------CSCFGWKPT-GLPCQHAIAV-------LNTKGRNLYDYCSSFFTVDSYRL
TYSVALGAVAIDLAL
>AT3G05850|AtMUG03b
HWANAYFR-GARYNHMTSHSGEPFFSWASDANDLPITQMVDVIRGKIMGLIHVRRISANE
---ANGNLTPSMEVKLEKESLRAQTVHVAPSADNNL-FQVR----------GETYELVNM
AECD------CSCKGWQLT-GLPCHHAVAV-------INYYGRNPYDYCSKYFTVAYYRS
TYAQSINPVPLLEGE
>AT3G06940|AtMUG03c
HWANALFQ-GERYNKMNSNFGKDFYSWVSEAHEFPITQMIDEFRAKMMQSIYTRQVKSRE
---WVTTLTPSNEEKLQKEIELAQLLQVSSPEGSL--FQVN--------GGESSVSIVDI
NQCD------CDCKTWRLT-GLPCSHAIAV-------IGCIEKSPYEYCSTYLTVESHRL
MYAESIQPVPNMDRM
>DQ115075|TE263
LWATAYFE-GTRYGHLTANITESLNSWILDASGLPIIQMMECIRRQLMTWFNERREASMQ
---WNTILVPAAERRVQEAIERARGYQVARANEAE--FEVI--------SAHEGTNIVDI
RNRC------CLCRGWQLY-GVPCAHGVAA-------LLSCRQNVHRYTESCFTVATYRK
TYSQTIHPIPDKTLW
>AT5G16505|AtMUG05a
LWAVAYFQ-GVRYGHFGLGITEVLYNWALECHELPIIQMMEHIRHQISSWFDNRRELSMG
---WNSILVPSAERRITEAVADARCYQVLRANEVE--FEIV---------STERTNIVDI
RTRD------CSCRRWQIY-GLPCAHAAAA-------LISCGRNVHLFAEPCFTVSSYQQ
TYSQMIGEIPDRSLW
>ATMU1
TWCRAFFSTHSSCEDVSNNLSESFNRTIREARKLPVVNMLEEVRRISMKRISKLCDKTAK
---CETRFPPKIMQILEGNRKSSKYCQVLKSGENK--FEIL---------EGSGYYSVDL
LTRT------CGCRQWELT-GIPCPHAIYV-------ITEHNRDPEDYVDRLLETQVWKA
TYKDNIEPMNGERLW
>MuDR2_OS
NWVMRGVR-GLPLVGIVEFILHGTCKYFRE-RFQAVFPSMPNNNILFGTFMEKKLAEWRA
---KAMKHRALVQGTQQHRFEVLCQDKAGRG-IYR--KRVK-----------QECVLKDD
GTCH------CSCRKPTLL-HRPCTHVISA-------ASECGIQDAVYVSQYFSKQAIYH
TWSGEIFGFGVAGEF
>OSMUD1
HWSRAWFRLGSNCESVDNNMSESFNSWIIESRFKPIITMLEDIRIQVTRRIQENRSNSER
---WTMTVCPNIIRKFNKIRHRTQFCHVLWNGDAG--FEVR---------DKKWRFTVDL
TSKT------CSCRYWQVS-GIPCQHACAA-------LFKMAQEPNNCIHECFSLERYKK
TYQHVLQPVEHESAW
>Mudravi1
HWAMSKFL-KKRWDKMTTNIAEAFNAWLREERHQTIYTLLLMHMDKLVAMLDSHMRDTQK
---WKSVVGPKTEEKLMSNIMRSGPISVLPYLGGT--FKVF---------TGEVYLVVDM
NQRT------CTCMTWQMS-GLPCAHVCAV-------IRTLRHDVYDYIDPCFHVSMQDL
IYSGQFQPLPTHNMP
>MUGvine-1
LWAVAYFD-GVRYGHFSLGVTELLYKWALECHELPIVQMMEHIRLQLTSWFDERRNMGMR
---WTSILVPSAEKRILEAIADAHCYQVLRANEIE--FEIV---------STERTNIVDI
RSRV------CSCRRWQLY-GLPCAHAAAA-------LISCGQNAHLFAEPCFTVASYRD
TYSQMINPVPDKRHW
>MUGvine-2|AM482126
LWATAYFE-GTRFGHLTANIVESLNTWILEASGLPIIQMMECIRRQLMTWFNERRETSMQ
---WTSILVPSAERRVAEALERARTYQVLRANEAE--FEVI---------SHEGTNIVDI
RNRC------CLCRGWQLY-GLPCAHAVAA-------LLSCRQNVHRFTESCFTVATYRK
TYSQTIHPIPDKTLW
>MUGvine-3|AM460323
RWALVYFE-GTRYGHLSSNIEE-FNKWILEARELPIIQVIEQIHSKLMAEFEERRLKSNS
---WFSVLAPSADKRMMEAIGRASTYQVLRSDEVE--FEVL---------SAERSDIVNI
GTQC------CSCRDWQLY-GIPCSHAVAA-------LLSCRKDVYAFTEKCFTVASYRA
AYSEEIRPIPCKIEW
>MUGvine-5|CAN72363
RWALVYFE-GTRYGHLSSNIEE-FNKWILEARELPIIQVIEQIHSKLMAEFEERRLKSNS
---WFSVLAPSADKRMMEAIGRASTYQVLRSDEVE--FEVL---------SAERSDIVNI
GTQC------CSCRDWQLY-GIPCSHAVAA-------LLSCRKDVYAFTEKCFTVASYRA
AYSEEIRPIPCKIEW
>MUGvine-6|AM459930
HWSNAFFG-GARYSHMASNFGQLFYNWVSEANDLPITQMVDVLRGKMMELIYKRRVDSSQ
---WITKLTPSKEEKLLKDTSTARSLQVLLSHGST--FEVR----------GESIDIVDI
DHWD------CSCKDWQLS-GLPCCHAIAV-------FEWIGRNPYDYCSRYFTVESYRL
TYAESIHPVPNVDRP
>MUGvine-7|AM461949
NWANAFFQ-GARYNHMASNFGELFYSWASEAHELPITQMVDVIRGKIMELFFTRRTDSNQ
---WMTRLTPSMEEKLEKETVKVRPLQVLLSGGNT--FEVR----------GDTIEVVDI
DHWD------CSCKGWQLT-GLPCCHAIAV-------ISCIGQSPYEYCSRYFTTESYRL
TYSESVHPIPNVDRP
>MUGvine-4|AM480719
LWGNSIFG-NPFWPSVQHNVVESLNTWILEASGLPIIQMMECIRRQLMTWFNERRETSMQ
---WTSILVPSAERRVSEALERARTYQVLRANEAE--FEVI---------SHEGTNIVDI
RNRC------CLCRGWQLH-GLPCAHAVAA-------LLSCRQNVHRYTESCFTVATYRK
AYSQTIHPIPDKTLW
>MUGvine-8|AM425404
CWATVSFE-GEHYNQITVDVIHAYINLIEEVRELPIIQKIEALICMIMESINTCQTDSST
---WSSQLTPSKEEKLQDEIIXARSLKVLFSTDTL--FEVH----------DDSINVVNI
DSWD------CSCLQWKAT-GLPCCHAIAV-------FNCTGRSVYDYCSRYFTLNSFRL
TYSESINPLPSIMKS
>am488270
TWSRHAFNARSKSDTLVNNIAESFNAWILEARDKPVLTMMEIIRVMLM-QKLQTKRDHMR
---RYEGRVCPRIYKKLERIKSEVGHCISRWNGES-KYEVE--------YIYGGRYVVDL
NERT------CGCGRWGLS-GIPCFHAAAA-------IIEHGEQFETYVDIAYTK-TFLS
CYQWMISPLPSHEQW
>am465042
TWSRHAFNPRSKSDTLVNNIAESFNAWILEARDKPVLTMMEIIRVMLM-QRLQTKRDHMR
---RYEGRVCPRIYKKLERIKSEVGHCISRWNGES-KYEVE--------YIYGGRYVVDL
NERT------CGCGRWGLS-GIPCFHAAAA-------IIEHGEQLETYVDIAYTKETFLS
CYQWMISPLPSHEQW
>am438530
TWSRHAFNPRSKSDTLVNNIAESFNAWILEARDKPVLTMMEIIRVMLM-QRLQTKRDHMR
---RYEGRVCPRIYKKLERIKSEVGHCISRWNGES-KYEVE--------YIYGGRYVVDL
NERT------CGCGRWGLS-GIPCFHAAAA-------IIEHGEQLETYVDIAYTKETFLS
CYQWMISPLPSHEQW
>am431586
TWSRHAFNPRSKSDTLVNNIAESFNAWILEARDKPVLTMMEIIRVMLM-QRLQTKRDHMR
---RYEGRVCPRIYKKLERIKSEVGHCISRWNGES-KYEVE--------YIYGGRYVVDL
NERT------CGCGRWGLS-GIPCFHAAAA-------IIEHGEQLETYVDIAYTKETFLS
CYQWMISPLPSHEQC
>am470776
TWSRHAFNPRSKSDTLVNNIAESFNAWILEAXDKPVLTMMEIIRVMLM-QRLQTKRDHMR
---RYEGRVCPRIYKKLERIKXEVGHCISRWNGES-KYEVE--------YIYGGRYVVDL
NERT------CGCGRWGLS-GIPCFHAAAA-------IIEHGEQLETYVDIAYTKETFLS
CYQWMISPLPSHEQW
>am432213
TWSRHAFNPRSKSDTLVNNIAESFNAWILEVRDKPVLTMMEIIRVMLM-QRLQTKRDHMR
---RHEGRVCPRIYKKLERIKSEVGHCISRWNGES-KYEVE--------YIYGGRYVVDL
NERT------CGCGRWGLS-GIPCFHAAAI-------IIEHGEQLETYVDIAYTKETFLS
CYQWMISPLPSHEQW
>Mutavine-15|am458922
HWANSLFP-GRRWDKIFTSQVESFNRFVQEERDLPVVGFITAHRLKLSELLLRKQSEVAK
---WETPVGGKIEMKIKE-NQNLAVGLNHHTISPT-NMEVH---------ENGETFAVAL
DMKS------CSCREWEMT-GIPCRHACCA-------VTAANTNIYDYVEKCYMK-ETQE
QIYASNMPSVPIHDM
>Mutavine-16|am471827
HWALSKFS-KKRWDKMNTNLAGLFDDLINEDQHHSIFNFVVKHMEKLASLLIECKAATQS
---WKRFISPKIEDKVLLNIAKAEAFTVIPYT-DT--FKVK---------TRDRSHCVDL
KQHT------CTCSAWQML-GIPCEHACAV-------IQMMNQDVYXFVEEWFHLPKQEM
IYSGILHPLDFDNMP
>AM445602
HWAMSKFL-KKRWDKMTTNIAEAFNAWLREERHQTIYTLLLMHMDKLVGMLDTHMRGTQK
---WTSVVGPKTEEKLMSNIMRSGPISVLPYLGGT--FKVF---------TGEXYLVVDM
NQHT------CTCMTWKMS-SLPCAHVCAV-------ILTLRHDVYDYIDPCFHVSLQDL
IYSSQFQPLPTHNMP
>AM462131
HWAMSKFL-KKRWDKMTTNIAEAFNAWXREERHQTIYTLLLMHMDKLVAMLDTHMRGTQK
---WKSVVGPKTEEKLMSNIMRSGPISVLPYLGGT--FKVF---------TGEVYLVVDM
NQRT------CTCMTWKMS-GLXCAHVCAV-------IRTLRHDVYDYIDPCFHVXMQDL
IYSGQFQPLPTHNMP
>AM437443
HWAMSKFL-KKRWDKMTTNIAEAFNAWLREERHQTIYTLLLMHMDKLVAMLDSHMRDTQK
---WKSVVGPKTEEKLMSNIMRSGPISVLPYLGGT--FKVF---------TGEVYLVVDM
NQRT------CTCMTWXMS-GLPCAHVCAV-------IRTLRHDVYDYIDPCFHVSMQDL
IYSGXFQPLPTHNMP
>AM465286
HWAMSKFL-KKRWDKMTTNIAEAFNAWLREERHQTIYTLLLMHMDKLVAMLDSHMRDTQK
---WKSVVGPKTEEKLMSNIMRSGPISVLPYLGGT--FKVF---------TGXVYLVVDM
NQRT------CTCMTWQMS-GLPCAHVCAV-------IRTLRHDVYDYIDPCFHVSMQDL
IYSGQFQPLPTHNMP
>AM458441
HWAMSKFL-KKRWDKMTTNIAEAFNAWLREEHHQTIYTLLLMHMDKLVAMLDTHMHGTQK
---WKSMVGPKTEEKLMSNIMRSGPIGVLPYLGGM--FKVF---------TGEVYLVVDM
NQRT------CTCMTWKMS-SLPCAHVCAV-------IRTLRHNVYDYIDPCFHVSMQDL
IYSGQFQPLPTHNMP
>AM475358
HWAMSKFL-KKRWDKMTTNIAEAFNAWLREERHQTIYTLLLMHMDKLVAMLDSHMRDTQK
---WKSVVGPKTEEKLMSNIMRSGPISVLPYLGGT--FKVF---------TGEVYLVVDM
NQRT------CTCMTWQMS-GLPCAHVCAV-------IRTLRHDVYDYIDPCFHVSMQDL
IYSGQFQPLPTHNMP
>AM446457
HWAMSKFL-KKRWDKMTTNIAEAFNAWLREERHQTIYTLLLMHMDKLVAMLDSHMRDTQK
---WKSVVGPKTEEKLMSNIMRSGPISVLPYLGGT--FKVF---------TGEVYLVVDM
NQRT------CTCMTWQMS-XLPCAHVCAV-------IRTLRHDVYDYIDPCFHVSMQDL
IYSGQFQPLPTHNMP
>AM455875
HWAMSKFL-KKRWDKMTTNIAEAFNAWLREERHQTIYTLLLMHMDKLVAMLDSHMRDTQK
---WKSVVGPKTEEKLMSNIMRSGPISVLPYLGGT--FKVF---------TGEVYLVVDM
NQRT------CTCMTWQMS-GLPCAHVCAV-------IRTLRHDVYDYIDPCFHVSMQDL
IYSGQFQPLPTHNMP
>AM486136
HWAMSKFL-QKRWDKMTTNIAESFNAWLRDERHQTITLLL-MHMDKLVAMLDTHMHGTQK
---WKSVVGPKTEEKLMSNIIRSDPISVLPYLGGX--FKVF---------TGEVYLVVDM
NQRT------CTCMTWKMS-GLPCSHVCAV-------IHTXRHXVYEYIDPCFHVSTQHL
IYSGQFQPLPTHNML
>AM440807
HWAMSKFL-KKRWDKMTSNIAESFNAWLRDEHHQTIYTLLLMHMDKLVAMLYTHMRGT-E
---KKSVVGPKTEEKLMSNIMRSGPISVLPYLGGT--FKVF---------TGEVYLVVDI
NQST------CTCMTWQMS-GLPCSHVCAV-------IRTLRHDVYDYIDPCFNVSTQHL
IYSG-FQPLPTHNMP
>AM487106
HWAMSKFL-KKRWDKMTSNIVESFNAWLRDERHQTIYTLLLMHMDKLVAMLDTHMRGTEK
---WKSVVGPKTEEKLMSNIMRSGPISVLPYLGGT--FKVF---------TWEVYLVVDI
NQHT------CTCMTWQMS-GLPCSHVCVV-------IRTLRHDVYDYIDPCFNVSTQHL
IYSGQFQPLPXHNMP
>AM473774
HWAMSKFL-KXRWDKMTSNIAESFNAWLRDERHQTIYTLLLMHMDKLVAMLDTHMRGTEK
---WKSVVGPKIVREACSNIMRFSPISVFPYLGGT--FKVF---------TGKVYLVVDI
NQRT------CTCMTWQMS-DLSCSHVCVV-------IRTLKHDVYDYIDPCFNVSTQHL
IYSGQFQPLPTHNMP
>AM447334
HWAMSKFL-KKRWDKMTSNIVESFNAWLRDERHTIYTLLL-MHMDKLVAMLDTHMRGTKK
---WKSVVGPKTEEKLMSNIMRSGPISVLPYLGGT--FKVF---------VGEIYLVVDI
NQRT------CTCITWQMS-GLPCSHVCAV-------IRTLRHDVYDYIDPCFNVSTQHL
IYSSQFQPLPTHNMP
>AM432005
HWAMSKFL-KKRWDKMTSNIAESFNAWLKDERHQTIYTLLLMHMDKLVAMLDTHMRGTEK
---WKSVVRPKTEEKLMSNIMRSGPISVLPYLGXT--FKVF---------IGEVYLVVDI
NQRT------CTCMTWQMS-DLPCSHVCAV-------IRTLRHDVYDYIDPCFNVSTQHL
IYSGQFQPLPTHNML
>AM471331
HWAMSKFL-KKTWDKMTSNIAESFNAWLRDESHQKIYTLLLMHMDKLVAMLDTHMRGTEK
---WKSVVGPKAEEKLMSNIMRSGPISALPYLGGT--FKVF---------TGEVYLVVDI
NQRT------CTCMTWQMS-GLPCSHVCAV-------IRTLRHDVYDYIDPCFNVSTQHL
IYSG-FQPLPTHNMP
>AM430608
HWAMSKFL-KKQWDKMTSNIAESFNAWLRDERHQTIYTLLLMHMDKLVAMLDTYMRGTQK
---WKSVVGPKTEEKLMSNIMKSGPISVXPYLGGT--FKVY---------TGEVYLVVNI
NQRT------CTCMTWQMS-GLPCSHVCAI-------IRTLRHDVYDYIDPCFNVSTQHW
IHSSQFQPLPTHNIP
>AM433489
HWAMSKFL-KXRWDKMTSNIAESFNAWLRDERHQTIYTLLLMHMDKLVAMLDTHIRGTEK
---WKSVVGPKIVREACSNIMRFGPISVFPYLGGT--FKVF---------TGEVYLVVDI
NQRT------CTCMTWQMS-DLSCSHVCVV-------IRTLRHDVYDYIDPCFNVSTQHL
IYSGQFQPLPTHNMP
>AM467642
H-AMSKFI--KKWDKMTTNIVESFNAWLRNERHQTIYTLLLMHMDKLVAMLDTHMRGTQK
---WKSVVGPKTEEKLISNIMRSGPISVLPYLGGT--FKLF---------TGEVYLVVDI
NQRT------CTYMTWQMF-GLPCLHVCAV--------XTLRHEVYEYIDPCFHVSTQHL
IYSGQFQPLPTHNMP
>AM457761
HWAMSKFL--KKWDKMTTNIVELFNAWLRDERHQTIYTLLXMHMDKLVAMLDTXMCGTQK
---NS-MVGPKTEEKLMSNIMRSGLISVLPYLGGG--DKEF---------IGEVNLXXXI
NQRX------CTCMTWQMS-GLPCSHVCDV-------IHTLRHDVYEYINPCXHVSTQHL
IYSGQFQPLPTHNMS
>AM448431
HWAMSKFL-KKRWDKMTSNIAESFNAWLRDERHQTIYTLLLMHMDKLVAMLDTHMRGTEK
---WKSMVGPKTEEKLMSNIMMSGPISVLPYLGGT--FKVF---------TGEVYLVVDI
NQCT------CTCMTWQMS-GLPCSHVCAI-------IRTLRH-VYDYIDPCFNVSTQHL
IYSGQFQPLPTHNMP
>AM428717
HWAMSXFL-KKQWDKMTTNIAESFNVWLRDERHQTIYTLLLMHMDKLVAMLDTHMRGTQK
----KSVVEPKTEDKLMSNIMRSGLISVLPYLGGX--FKVF---------TGDVYLVVDM
NQHI------CTCMTWQMS-DLPCSHVCVV-------IRTLRHNMYQYIDPCSHVSTQHL
IYSSQFQPLPTHNMP
>AM452185
HWAMSKFL-KKRWDKMTTNIAETFNAWLREERHQSIYTLLLMHMDKLVAMLDSHVRDTQK
---WKSVVGPKTEKKLMSNIMRSGPISVLPYLGGT--FKVF---------TGEVYLVVDM
NQRT------CTCMTWQMS-GLPCAHVCTV-------IRTLRHDVYDYIDPCFHVSMQDL
IYSGQFQPLPTHNMP
>AM464936
HWAMSKFL-KKRWDKMTSNIAESFNAWLRDEHHQTIYTLLLMHMDKLVAMLDTHMRGTQK
---WKSVVGPKTEEKLMSNIMRSGLISMLPYLGGT--FNVF---------TGEVYLVVDI
NQRT------CTCMTWQMF-GLPCSHVCAI-------ICTLRHDVYDYIDPCFNVSTQHL
IYSGQFQPLPTHNMP
>AM480857
HWAMPKFL-KKTWDKMITNIVESFNAWLRNERHQTIYTLLLMHMDKLVAMLDTHMRGTXK
---WKSVVGQKTEDNLMSNIMRSSSISVLPYLGGT--FKVF---------TGEVYLVVDM
HQCT------CTCMTWQMS-RLPCSHVCAV-------IRTLRHDVYEYIDPCFHASTQHL
IYLGQFQPLPMHNMP
>AM469163
HWAMSKFL-KQMCDKMTTNIAESFNAWLRDERHQTIYTLLLMHMDKLVAMLDTHMHGIXK
---WKSVVGQKTKDKLMSNIMRSSPTNVLPYLGGD--VKVF---------TGEVYLVVDM
HQCT------CTCMTWEMS-ELRCSHVCAV-------IHTLRHNVYEYIDPRFNVSTQYL
IYSSQFQPLPMHNMP
>AM487398
HWAMSKFL-KKRWDKMTTNIAESFNAWLREERHQTIYTLLMMHMDKLVAMLDTHMRGTDK
---WKSVVGPKTEEKLMSNITRSAPITVMPYLGGT--FKVF---------TGDVYLVVDM
QQ-L------CTCLTWQMS-GLPCPHVCAV-------IRTLRHDVYDYIDPCFKVSTQHL
IYSGQFQPLPTHNMP
>AM480497
HWAMSKFL-KKRWDKMTTNIAESFNAWLREERHQTIYTLLMMHMDKLVAMLDTHMRGTDK
---WKSVVGPKTEEKLMSNITRSAPITVMPYLGGT--FKVF---------TGEVYLVVDM
QQ-L------CTCLTWQMS-GLPCPHVCAV-------IRTLRHDVYDYIDPCFKVSTQQL
IYSGQFQPLPTHNMP
>AM463020
HWAMSKFL-KKRWDKMTTNIAESFNAWLREERHQTIYTLLMMHMDKLVAMLDTHMRGTDK
---WKSVVGPKTEEKLMSNITXSAPITVMPYLGGT--FKVF---------TGDVYLVVDM
QQHK------CTCLTWQMS-GLPCPHVCAV-------IRTLRHDVYDYIDPCFKFSTQHL
IYSGQFQPLPTHNMP
>AM458955
HWAMSKFL-KKRWDKMTTNIAESFNAWLREERHQTIYTLLMMHMDKLVAMLDTHMRGTDK
---WKSVVGPKTEEKLMSNITRSAPITVMXYLGGT--FKVF---------TGDVYLVVDM
QQHK------CTCLTWQMS-GLPCPHVCAV-------IRTLRHDVYDYIDPCFKVSTQXL
IYXGQFQPLPTHNMP
>AM438978
HWAMSKFL-KKRWDKMTTNIAESFNAWLREERHQTIYTLLMMHMDKLVAMLDTHMRGTDK
---WKSVVGPKTEENLMSNITRSAPITVMPYLGGT--FKVF---------TGEVYLVVDM
QQHK------CTCLTWQMS-GLPCPHVCAV-------IRTLRHDVYDYIDPCFKVSTQQL
IYSGQFQPLPTHNMP
>AM482248
HWAMSKFL-KKRWDKMTTNIAESFNAWLREERHQTIYTLLMMHMDKLVAMLDTHMRGTDK
---WKSVVGPKTEENLMSNITRSAPITVMPYLGGT--FKVF---------TGEVYLVVDM
QQHK------CTCLTWQMS-GLPCPHVCAV-------IRTLRHDVYDYIDPCFKVSTQQL
IYSGQFQPLPTHNMP
>AM425474
HWAMSKFL-KKRWDKMTTNIAESFNAWLREERHQTIYTLLMMHMDKLVAMLDTHMRGTNK
---WKSVVGPKTEENLMSNITRSAPITVMPYLGGT--FKVF---------TGEVYLVVDM
QQHK------CTCLTWQMS-GLPCPHVCAV-------IRTLRHDVYDYIDPCFKVSTQQL
IYSGQFQPLPTHNMP
>AM449608
HWAMSKFL-KKRWDKMTTNIAESFNVXLREERHQTIYTLLMMHMDKLVAMLDTHMRDTDK
---WKSVVGPKTEEKLMSNITRSAPITVMPYLGGT--FKVF---------TGDVYLVVDM
QQHK------CTCLTWQMS-GLPCPHVCAV-------IRTLRHDVYDYIDPCFKVSTQHL
IYSGQFQPLPTHNMP
>AM450090
HWAMSKFL-KKRWDKMTTNIAESFNAWLREERHQTIYTLLSIHMDKLVAMLDTHMCGTNK
---WKSVVGPKTEEKLMSNITRSAPITVMPYLGGT--FKVF---------TRDVYLVVDM
QQHK------CTCLTWKMF-GLPCPHVCAV-------IRTLRHDVYDYIDPCFKVST-HL
IYSGQFQPLPTHNMP
>AM463170
HWAMSKFL-KKRWDKMKTNIAESFNACLREERHQTIYTLLLMHMDKLIAMLDTHMRGTDK
---WKSVVGPKTEEKLMSNIMRFAPITVMPYLGGT--FKVF---------TGEVYLVMDM
QQHK------CTCLTWKMS-RLPCPHVCAV-------IRTLRHDVYDYIDPCFKVST-HL
IYSGQFQPLSTHNMP
>AM436672
HWAMSKFL-KKRWDKMTTNIAEFFNAWLREERHQTIYTLLLMHMDKLVAMLDTHMRGKDK
---WKSVVGPIIEEKLMSNIMXSAPITVMPYLGGM--FKVF---------TGEVYLVVDM
QQYK------CTCLTWQMF-GLPCPHVCVM-------ICTLRHDVYDYIDPCFKVSTQYL
IYSG-FQPLPTHNMP
>AM471523
HWAMSKFL-KKRWDKMTTNIAESFNAWLRDEHQT-IYTLLLMHMDKLAAMLDTHMRGTNK
---WKSMVGPKTEEKLMSNIMRFTPIIVMPYLGGM--FKVF---------TGEVYLVVDM
QH-K------CTCLTWQMF-RLPCPHVCVV-------XXILRHDVYDYIDPCFKVSTQHL
IYSGQFQPLPTHNMP
>AM468463
HWVMSKFL-KKHWDKMTTNNAESFNAWLRKERHQTIYTLLLMHMDKLVGMLDTHMHGTKK
---WKNVVGPKTKEKLMSNIMRYGLITMMPYLGET--FXVF---------TXKVYLVVDM
QQHK------CTCLIWKMS-KLPCAHVCVV-------IRTLRHDVYEYIDPCFHVSTQHL
IYSVRFQPLPTHNIA
>AM439494
HWAMSKFL-KKMW-GMKTNIVEFFNAWLR-KRHQTIYMLLLMHMDKLVSMLDNHIHGTKK
---WKNVVGPKTEEKLTSNIMRSSSISVIPYLGRT--FKVF---------IGEVYLVVDM
QQRT------CSCVTWKMS-ELPCAHVGAV-------IRTMRHEVYEYISPCFNVSTQHL
IYLSQFQPLPMHNMP
>AM442679
HWVMSKFL-KKCWDKMKTNIVESFNAWLREECHQTIYTLLLMHMDKLVVMLDTYMCGTKK
---WKSVVGLKTKEKLMSNIMRSDLITVMPYLGGM--FRVF---------IGEVYLVVDM
Q-HK------CTCLT-QMS-GLPCAHVCAV-------TRTLRHDMYEYIDPCFHVTTQHL
IYSG-IQPLPTHNMP
>AM479137
HWVMSKFL-KKRWDKMTTNNAKFFNAWLREKHHQTIYTLLLMHMYKLVGMLDTHMHGTKK
---WKNVVGPKTKKKLMSNIMRYGLITMMPYLGET--FKVF---------TXEVYLVVDM
QQHK------CTCLTWQMS-KLPCAHVCVV-------IRTLRHDVYEYIDPCFHVSTQHL
IYSGQFQPLPTHNIP
>AM464344
YWAMSKFL-KKRWDKMTTNIIESFNAWLREERHQTIYMLLLIHIDKLVAMLDTHMHGTYK
---WKSVVGQKIEEKLMSNIMRSGLIVVMSYLGET--FKVF---------TGEVYLVMDM
QX-X------CTCMTWKMF-EFPCAHVCAI-------IRTMRHNMYEYIDSCFHVST-HL
IYLGRFQPLPTHNMP
>AM479944
HWAMSKFP-KKH-DKMTTNIVESXNAWLREERYQTIYTLLMMHIDKLVVMLDSHMHGTEK
---WKSVVRSKIKEKLMSNIMKSSSITVMPYLGMT--FKGF---------TKEVYLVVDM
QR-M------CSCMTWKMF-GLPCAHVCIV-------IRTMIHDVYEYVNPYYHVSIQHL
IYLSQFQPLPMHNMP
>AM436934
YWVMSKFL-KKCWDKMTTNIVESFNAWLREERHQTIYMLLLIHIDKLVAMLDTHMHGTYK
---WKSVVGQKLEEKLMSNIMRSGLIVVMLYLGET--FKVF---------TGEVYFVVDM
QX-X------CTCMAWKMF-ELPCAHVCAI-------IRTMRHNVYEYIDPCFHVST-HL
IYLGQFQPLPTHNMP
>AM475229
YWAMSKFL-KKRWDKMTTNIVESFNAWLREECHQKIYMLLLIHIDKLVAMLDTHMHGTYK
---WKSVVGQKLEEKLMSNIMRSGLIVVMLYLGEM--FKVF---------TREVYFVMDM
QX-X------CTCMTWKTF-ELSCAHVCAI-------IRTMRHNVYEYINPCFHVST-HL
IYLGRFQPLPTHNMP
>AM440900
HWMMSKF--PKKCDKTTTNIAKSSHVWLREEHHQTIYTLLLMHMDELVTMLDNHMRGTKS
---KNVX----IEEKLMSNIIRFGPIVVMPYLWGI--FKMF---------IGEVYLVVDM
QHS-------CTCIT-LMS-GLPCVHACAI-------IRMMRQDVYEYISSCFHVSTQHL
IYSG-FQPLSMRNLP
>AM463423
HWAISKFL-KKRWDKMKTNIIESFNAWLREEQHQTIYTLLLMHMDKLIAMLDTHMWGTEK
---WKSVVGQKIEEKLMSNIMRFGPISVMPYLGRG---GGG---------SIGVYLVVDM
HQHT------CTCMT-QMY-ELPCIHVCVV-------ICTMRHDVHEYIDPCFHVSTQHL
IY-GKFQPLPTYNMP
>AM432027
-HAMSKFL-KKILDKMITNIAESFNALR-EEHHQIIYTLLLIHMDKHVGMLDTHMCGAEK
---WISMVGPKTKEKLKSNIMRSGLISVMPYLGGT--YKVF---------TSKVCLVVDM
QC-T------CTCMTWQMF-KLPCAHVCAI-------ICTVRHDVYEYIDPFFHASPQHL
IYLG-FHSLLTHNMP
>AM451171
HWAMSKFL-KKRWDKMTTNIAEAFNAWLREERHQTIYTLLLMHMDKLVAMLDTHMHGTQK
---WKSVVGPKNEEKLMSNIMRSGPISVLPYLGGT--FKVF---------TGEVYLVVDM
NQRT------CTCMTWQMS-GLPCAHVCAV-------IRTLRHDLYDYVNPCFHVSMQDL
IYSGQFQPLPTHNMP
>AM477726
HWAMSKFL-KKCWDKMTTNIAESFNAWLREERHQTIYTLLLMHMDKLVAMLDTYMRGTDK
---WKSMVGPKTKEKLMLNIMRSAPITVMPYLGGT--FKVF---------TGEVYLVVDM
QMSMFIWVDRCTCLTWQMS-GLPCPHVCAV-------IRTLRHDVYDYIDPCFKVSTQHL
IYSGQFQPLPTHNMP
>AM470272
KWALSHDG-GWRYGIMTTNMFEVFNGVLKDAHNLPITALVRLTFYRVNSYFTVRREHGAS
WLASGEEFTPHIDAKIKAKVVKAGAYEVLLYDHVVGRFHVKTGHSVGSSNRKPHTYHVTL
QTGS------CTCNKTLLL-GFPCSHILAA-------CHC*AIDF*QFVQGYYSTRAYLS
TWAPLFYLIFDDXEW
>AM483958
KWAXSYDG-GRRYGIMTTNMSEVFNGVLKGARNLPITALVQLTFYRVNSYFTVRREHGAS
RLASGEEFTPHIDAKIKAKVVKAGAHEVLLYDHVAGRFHVKTRHXVGSSNRKPRTYHVTL
QTGS------CTCNKTLLL-GFPCSHILAA-------CHCRAIDFRQFVQGYYTTRAYLS
TWAPLFYPIFDELEW
>AM456649
KWALSYDG-GRRYGIMTTNMSEVFNGVLKGARNLPITALVQLTFYRVNSYFTVRQEHGAS
RLASGEEFTPHIDAKIKAKVVKAGAHEVLLYDHVAGCFHVKTRHSVGISNRKPRRYHVTL
QTGS------CTCNKTLLL-GFPCSHILAT-------CHCRAIDFRQFVQGYYTTRAYLS
TWASLFYLIFDELEW
>AM486530
KWALSYDG-GRRYGIMTTNMSEIFNGVLKGARNLPITTLVQLTFYRVNSYFTVRQEHGAS
*LASGEEFTPHIDAKIKAKVVKAGAHEVLLYDHVAGRFHVKTRHSVGSSNRKPRTYHVTL
QTGS------CTCNKTLLL-GFPCSHILAA-------CHCRAIDF*QFVQGYYTTHAYLS
TWAPLFYPIFDELEW
>AM478253
KWALSHDG-GRRYGIMTINMSEVFNGVLKGAHNLPIIALVQLTFYRVNSYFTVRREHGAS
RLASGEEFTPHIDAKIKAKVVKAGAHEVLLYDHVAGRFHVKNRHSVESSNRKPRTYHVTL
QTRS------CICNKTLLL-GFPCSHILAA-------CHCRAIDFRQFVQGYYTTRTYLS
T*APLFYPIFDELEW
>AM478881
KWALSYDG-GRRYGIMTTNMSEVFNGVLKGARTLPITALVQLTFYRVNSYFTVRREHGAS
RLASGEEFTPHIDAKIKAKVVKAGAHEVLLYDHVAGRFHVKTRHSVGSSNRKPRTYHVTL
QXGS------CTCNKTLLL-GFPCSHILAA-------CHCRAIDFRQFVQGYYTTRAYLS
TWAPLFYPIFDELEW
>AM474524
KWALSYDG-GRRYGIMTTNMSEVFNXVIKGARNLPITALVQLTFYRVNSYFTVRREHGAS
RLASGEEFTPHIDAKIKAKVVKAGAHEVLLYDHVAGRFHVKTRHSVGSXNRKPRTYHVTL
QMGS------CTCNKTLLL-GFPCSHILAG-------CHCRAIEFRQFVQGYYTTRAYLS
TWAPLFYPIFDELEW
>AM439113
KWALSYDG-GRRYGIMTTNMSKVFNGVLKGAHNLPITALVQLTFYRVNSYFTVRREHGAS
RLASSEEFTPLIDAKIKAKVVKAGAHEVLLYDHVAGHFHVKTRHSVGSNNRKPRXYHVTL
QTGS------CTCNKTLLL-GFPCSHILAA-------CHCRAIDFQQFVQGYYTTRAYLS
TWAPLFYPIFDELEW
>AM488662
KWALSYDG-GRRYGIMTTNMSEVFNGVLKGARNLPTIALVQLTFYRVNSYFTVRREHGVS
RLASGEEFTPHIDAKIKAKVVKAGAHEVLLYDHVAGCFHVKTRHSVGSSNRKPRTYHVTL
QTGS------CTCNKTLLL-GFPCSHILAA-------CHCRVIDFR*FVQGYYTTHAYLS
TWAPLFYPIFDELEW
>AM423332
KWALSHDG-GQRYGITTTNMSEVFNGVLKDARNLPIIALVQLTFYRVNSYFTVRREHGTS
RLASGEEFTPHIDAKIKVKVVKAGAHEVLLYDHVAGRFHVKTRHSVGSSNRKPRTYHVTL
QTGS------YTCNKTLLL-GFPCSHILAA-------CHCRAIDFRQFVQGYYITRAYLS
TWAPLFYPIFDELEW
>AM468985
KWALSYDG-XRRYGIMTTNMSEVFNGVLKGARNLPTIALVQLTXYLVNSYFTVRREHGAS
RLASGEEFTPHIDAKIKAKVVKVGAHEVLLYDHVAGRFHVKTRHSVGSSNRKPCTYHVTL
QTGS------CTCNKTLLL-RFPCSHILAT-------CHCQAIDFR*FVQGYYTTRAYLS
TWAPLFYPIFDELEW
>AM475033
K*ALSYDS-GRRYEIMTTNMFEVFNGVLKGARNLPITALVQLTFYRVNSCFTVRQEHGXS
RLXSGEEFTPXIDTKIKAKVVKAGAHEVLLYDHVXGRFHVKTRHSIGSSNRKPRTYHVTL
QXGS------CTCNKTLLL-GFPYSHIFAA-------CHCQAIDFRQFVQGYYTTRAYLS
TWAPLFYLIFDELEX
>AM485836
KWALSYDG-GRRYGIMTTNMSEVFNGVLKGARNLPITTLVQLTFYRVNSYFTVKREHGAS
RLASGEEFIPHIDAKIKAKVVKAGAHEVLLYDHVARRFHVKTRHSVGSSNRKPRTYHVTL
QTGS------CTCNKTLLL-GFPCSHILAT-------CHCRAIDFRQFVHGYYTTRAYLS
TWAPLFYPIFDELEW
>AM474295
KWALSYDG-GRRYGIMTTNMSEVFNGVLKGARNLPITALVQLTFYQVNNYFTVRREHGAS
RLASGEEFTPHIDAKIKATVVKAGAHEVLLYDHVAGRFHVKTRHSIGSSNRKPRTYHVTL
QTGS------CTCNKTFLL-GFPFSHILAA-------CHCRAIDFRQFVQGYYTTRAYLS
TWVPLFYPIFDELEW
>AM482702
KWALSYDG-GRRYGIMTTNMSEVFNGVLKGARNLPITALLQLTFYRVNSYFTIRREHGAS
RLASGEEFTPHIDAKIKAKVVKAGAHKVLLYDHVAGRFHVKTRHSIGSNNREPRTYHVTL
QTGS------CTCNKTLLL-GFPCLHILAA-------CHCRAIDFRQFVQGYYTTRAYLS
TWXPLFYPIFDELGW
>AM431869
K*ALSHDG-GQRYEIMTTNMSEVFNGVLKGARNLPITALVQLTFYRVNSYFTVRRKHGAD
RLASGEEFTSYIDVKIKAKVVKTGAHEVLLYDHVAGRFHVKTRHSVGSSNRKPRTYHVTL
QTGS------CTCNKTLLL-GFPRSHILAA-------CHCRAIDF*QFVQGYYTTRAYLS
TWAPLFYPIFDELEW
>AM450260
K*ALSHDG-GQRYGITTTNMSKVFNGVLKGARNLPITALVQLTFYRVNSYFTVRRDHGAN
WLASSEEFTPHIDAKIKVKVVKAGAHEVLLYDHVAGRFHVKTRHSVGSSNRKPRTYHVTL
QTGS------CTCNKTLLL-GFSCLHILAA-------CHCRAIDFRQFVQGYYITRAYLS
TWAPLFYPIFDELEW
>AM483948
K*ALSHDG-GRRYGIMTTNMFEVFNGVLKGAHNLPITALVQLTFYRVNSYFTIRREHGAN
RLASGEEFTPHIDIRIKAKVVKAGSHEVLLYDHVAGRFHVKTKHSIGSSNRKPRTYHVTL
QTGS------CTCNKTLLL-GFPCLHILVA-------CHCRVIDFRQFV*GYYTTRAYLS
TWTSLFYPIFDELEW
>AM437617
KWALSYDG-GRRYGIMTTNMSEVFNGVFKDARNLPIXALVQLTFYRXXSYFTVRREHGXX
XXASGEEFTPHIDAKIKXKVVKAXAHEVLLYXHVXGXFHVKTRHXXGXSNXKPXTYHVTL
QTGS------CTCNKTXLL-GFPCSXILAA-------XXCRAIDFRQFVQGYYTTRAYLS
TXAPLFYPIFDELEW
>AM472430
K*ALSHDG-GRRYGIMTTNMFEVFNGVLKGARNLPITVLVQLTFYRVNSYFTVRREHGAN
RLASGEEFTPHIDTRIKAKVVKAGSHEVLLYDHVAGRFHVKTKHSIGSSNRKPRTYHVTL
QMGS------CTCNKTLLL-GFPCLHILVA-------CHCRVIDFRQFV*GYYTTRAYLS
TWTSLFYPIFDELEW
>AM480883
KWALSHDG-GRRYGIMATNMSKVFNGVLKGTRNLPITTLV*LTFYWVNSYFTVRREHGAS
WLASGEEFTPHIDVKIKAKVVKAGSHEVLLYNHVVGRFHVKTRHFVGSSNEKPRTYHVTL
*TRS------CTCNKTLLL-GFSCSHILAA-------CHC*AIDFQQFVQGYYTIRVYLS
T*ASLFYPIFDELEW
>AM435560
KWALSHDG-GQRYGIMITNMSKVFNCVLKGACTLPITALVQLTFYRVNSYFTVRREHGAS
RLALGEEFTPHIDAKIKAKVVKTGSHEVLLYDHVAGRFHVKXRHFVGSSNRKPRTYHVTL
QTGS------CTFNKTLLL-GFPCLHILAA-------CHC*AIDFRQFVQGYYTTCAYLS
TWAPLFYPIFDELE*
>AM458857
KWALSHDG-GRRYGIMITNMSKVFNGVLKGACNLPITTLVQLTFYRVNSYFIVRQEHGAS
QLASGEEFTPYIEAKIKAKVVKAGSHEVVLYDHVEGRFHLKTRHSVGSSNRKPCTYHVIL
QTGS------CTCNKTLLL-GFPCSDILAA-------CHCRAIDFRQFVQGYYTTRAYLS
PWAPLFYPIFDELEW
>AM474767
KWAPSHDG-GRRYGIMITNMSKVFNGVLKGTRNLPITTLVQLTF-XXNSYFTVRREHDVS
RLASGEEFTPHIDVKIKAKVVKVGSQEVLLYDHVVGRFHVKTRHFG*SSNGKPRTYHVTL
QTGS------CTCNKTLLL-XFPCSHILXA-------CHC*AIDFXQFVQGYYTIRAYLS
TXAPLFYPIFDELEW
>AM453330
KWALSHDG-GRRYEIMTTNMFGVXNGVLKGARNLPITAXV*LTFYRVNSYFTVRRGHSTS
RLASGKEFTPHINAKIKXKVVKMGXHEVLLYDHVAGRFHVKTRHFVGSSNRKPCTYHVTL
*MRS------CTCNKTLLL-GFPCSHILAA-------CHCRAIDFRQFVQGYYTTRAYLT
TWAPLFYPIFDELEW
>AM464971
KXALSHDG-GXRYGIMTTNMXEVFNGVLKGARNLPITTLVQLTFYXVXSYFTXRREHGTN
RLTSSEEFTPHIDAKIKAKVVKAXSHEVVLYDHVEKXFHVKTRHSIGSNNRKPXTYHVNL
QRGS------CTCNKTLLL-GFPCXHILXA-------CHGRAIDFRQFVQSYYTTRAYLS
TLAPLFYPIFDELEW
>AM446642
KWALSHDG-GRRYGIKTTNMSKVFNGVLKGACNLPITALVQLTFYRVNSYFTVKREHGAS
QLASGEEFTPCIEAKIKVKVVKVGSHEVVLYDHVEGRFQLKTRHFVGSSNRKPCTYHVTL
QTGS------CACNKTLFL-GFPCSHSLAA-------CHC*AIDF*QFVQGYHTTRAYLS
TWTPLFYLIFDELEW
>AM455527
K*ALSHDG-RRRYGIMTTNMSGVFNGVLKGAHNLPITALVQLTFYRVNSYFIXR*EHGAN
RLASGEEFTPYIKAKMKVKVVKAGSHEXVLYDHVVGRFHVKTRHSVGNSNXKPHTYHVTL
QTGS------CTCNKTLLL-*FPCSHILAT-------CHCRAIDFQQFVQGYYTTCVYLS
TWAPLFYPIFDELEW
>AM429139
KWALSHDG-GRRYGIMTTKMSEVFNSVLKSARNLTITALVQLTFYRVNSYFTVRREHGAS
RLA*GEEFTPHIDTKIKAKVVKEGSHEVLLYDHVAGRFHVKTRHFVESSNRKPRTYHITL
QMGS------CTCNKTLLL-RFPCSHILVV-------CHYRAIDF*QFVQGYYNTXVYLS
TWAXLFYSIFDELE*
>AM486330
KWALSHDG-GQRYXIMTINMFEVFNGVLKGAXNLLITALV*LTFYRVNSYFIARREHGAS
RLASSEEFIPYIEAKMKAKVVKVGSDEVVLYDHVVRRFHVKTRHXVGSSNRKPRTYHVTL
QTGS------CTCNKTLXL-RFPCSHIFAX-------CHCXEIDFXXFVQGYYTTRAYLS
TWVSLFYLIFDELKW
>AM487328
KWALSHDG-GRRYRIMTTNMSKVFNGVLKGARNLPIIALVQLNFYRVNSYFTVRREHGAN
RLTSGEEFTPYIDTKIKAKAVKAGSHEVVLYDHVEGCFHVKTXHSVGXSNRKLHTXHVNL
QRRS------CTCNKTLLL-GFPCSHILAA-------CHYRAIAFRQFVQGYYTTRGYLS
TWALLFYHIFDELEW
>AM455704
KWALSHDD-GRRYXIMTXNMXEVFNGVLKGAXNLPITVLV*LTFYXVNNYFTXRXEHGXS
QLXLGEKFTPYIDAKIKAKVIKXGSHEVVLYDHVEGCFHVKTRHSVASSNRKPHTYPVNL
QTRS------CTCNKTLLL-GFPCSHILTT-------CHYRAIDFQQFVQGYYTTCAYLS
TWAPLFYLIFDELEW
>AM483468
KXALSHDG-GQRYGIMKTNMSEVFNGVLKGARNLPIATLVQLMFYQVNSXXIVRREHGAS
RLASDEEFTPYIEAKIKAKVVKAGSHEVVLYGHVEGHFHVKTRHSVGSSNRKPCTYHVTL
QIGP------CTCNKTLLL-GFPCSHILAV-------CHCRAIDF*QFV*GYYTTRAYLS
TWAPLFYPIFDELEW
>AM447434
KWVLSHDG-GXRYGIMTTNMSKVFNXVXKGARNLPITALVQLTFYQVNNYFIVRREHGXS
RLASGEKFTQYIDAKIKAKVVKASSHEVVLYDHVEGRFHVKTRHSVGSSNRKPRTYHVNL
QTRS------CTCNKTLLL-GFPXSHILAA-------CHCXSIXFQKFVQGYYTTRAYLS
TWXPLFYPIFDELE*
>AM435256
KWALSHDG-GRRYXIMTTNMSKXFNGVLKGARNLPITTLVQLTFYRVNSYFTIRXEHGIG
RLASGEEFTPYIEXKMKAKVVKIGSXEVVLYDXVAGRFHFKTRHFVGSINXKPHTYHVIL
QMGS------CTXNKTLLL-EFPYSHILTA-------CHCRAIDFQQFVQGYYTTRAYLS
TWAPLFYLIFDELEW
>AM442820
XMALSHDD-GWRYEIMTTNMSEVFNGVLKSARNLPITTLVQLTFYWINTYFTVKWEHGVG
RLASSEEFTPYINAKIKAKVVKVGSHEVVLYDHVEGHFHVKTRHSIGSSNRKPHTYHVNL
QKGS------CTCNKTFLL-GFPCSHILAV-------CHCRAIDFRQFVQGYYTTCAYLS
TWASLFYPIFDELEW
>AM442649
KWALSHDG-GRRLGIMTTNMSEVFNGVFKGARNLPITALVQLTFYRVNSYFIVRQEHGTS
RLASGEEFTPHIDAKIKAKVVKAGSHKVVLYDHVERRFHVKIRHSVGSSNRKPRTYHVNL
QKRS------CKCNKTLLL-GFPCSHILVV-------CHGRAIDFRKLVQVYYTTRAYLS
I*APLFYPIFDELEL
>AM425886
KWALSHDG-GQXYGIMTTNLFEVFNGVLKGARNLRITTLVQLTFYWVNNYFTVSREHCAS
*LASGEEFTPYIDAKIKAKVVKASSHEVALYDHVEGRFHVKTRHSVGSSNRKPRTYHVNL
QTGS------CTCNKSLLL-GFSCLQILTS-------CHCWSIDF*QFVQGYYTTYAYLS
TWAPLFYPIFDELEW
>AM423528
KWALSHDG-RRRYGIMTTNISGXFNGVLKGAHNLPITTLVQLTFYRVNSYFTVK*EHGAS
RLASGKEFTPYIEAKMKVKVVKSGSHEVVLYDHVAGCFHVKTRHSVXNSNRKPHTFHITL
QTRS------CXCIKTLLL-*FPCSRILXA-------CHCRAIDFRQFVQGYYTTCAYLS
TWSPLFYPIFDELE*
>AM444939
--XLSHHD-GWRYEIMTTNMYEVFNGVLKGARNLPITTLVQLTFYWINTYFTVRQEHGAG
RLASSEEFTPYINAKIKAKVVKVGSHEVVLYDHVKGHFHVKTRHSVGSSNRKPHTYHVNL
QKGS------CTCNKTFLL-GFPCSYILAI-------CHCRAIDF*QFVQGYYTTRAYLS
TWASLFYPIFDELEW
>AM439683
KLALSHDG-GRRYEIMTTNMTEVFNGILKGARNLPITVLV*LNFYRVNSYFTVR*EHGAS
RLALGEEFTPYIDAKIMAKVVKAGLQEVVLYNHVDGRFHVKTRHSIGNSNRKPRTYHVNL
QTGS------CTCNKTLLL-GFPCSHILAT-------CHCRTIDFQQFVQXXYTTHAYLS
TWAPLFYPIFDELDW
>AM427291
KCALSHDG-GQRYGIMTTNMSEVFNGVLKGAHNLSITALVQLTFYRVNSYFTVRXEHGAS
RLASSEEFTPYIEAKI*AKVVKTGSHEVVLYDHVEGRFHVKTRHFIGSSNRKPRTYHVTL
QMRX------CTCYXTLLL-GFPCSHILVA-------CHCRAIDFRQFVQGYCTTRAYLS
TRASLFYPIFDELEW
>AM435249
KLELSHDG-GRRYGIMTTNMSEVFSGFLKGAHNLPITTLVQLTFYQVNS*FTVKRKHSAS
RLALGEGFTPYIDVKINAKIVKADSHEVVLYDHVEGRFHVKTRHSIGSSNRKPRTYHVNL
QTRS------CTCNKTLLL-RFPCSHILVA-------SHCWSIDFRQFVQGYYTTRAYLS
TWAPLFYPIFDKLEW
>AM444161
KWALSHDG-ERRYEIMTTNMSEVFNGVLKGAHNLPITTLVQLTXXFI-----VR*EHGAS
QXASGEEFTPYIESKLKAKVVKIXSHKVVLYDHVAGCFHVKTXHYVGSSNRKPXTYHVTL
*TGS------YTCNKTLLL-GFPCSHILAT-------CHCRAFDFRQFVQSYYTTHVYLS
RWAPLFYLIFDELEW
>AM460749
KWTLSXDG-GRRYRIMTTNMSEVFNGILKGAHNLPIXVLVQLTFYQVNN*FXVXXEHGXS
XLTXSEEFTSYIDXKIKVKVVKASSHEVVXYDHMEGRFHVKTRRSXGNSXRKPRTFHVNL
XXGS------CTCNKTLLL-GFPCSHIXAA-------CHCRLIDFQQFVQRYYTTRAYXS
TWAPLFYPIFYKFEW
>AM487181
K*ALSHDS-RRRYGIMTTNMSEVFNGVLKGACNLPIIALVQLIFYCVNSCFTVSQEYGVN
QLASSKEFTSYIDDKIKAKVVKXGSX-VF-YDHVKGRFHVKTRRFVGSSNRKPHTYHVNL
*TGS------CTCNKTLFL-GFPCSHILAA-------CHC*SVDFQQFIQGYYTTRAYLS
I*APLFCPIFDELES
>AM446608
KWTLSHDG-GWRYRIMTTNMSKVFNGVLKGASNLRITALV*LTFYHVNSYFTIRKEHGIN
RLILGEEFSSYIDANIKVKVVKASSHEVL-YDIVKGSFHIKT*CSIGSNNVKPHSYHVNL
RTGS------CACSKTLLL-GFLYSHILAT-------CHCRSIDFRQFVQGYYTTRAYLS
TWAXLFYPIFDELK*
>AM471903
KWALSHDG-GRRNGIMTTNMFEVFNGVLKDACNLPIIALI*LTFY*VNSYFIVK*EHDAS
QLALGEEFTSYIDVKIKTNVVKVGSHEVLLYDYMEGHFHVKTRRFVGSSNRKPHTYHVKL
*TRS------CTYNKTPLL-G-XXSHIFAA-------CHCQLIDF*QFVQGYYTTQAYLS
TWAPLFYPIFNELE*
>AM426985
KWALSHDG-RQRYGIMTTNMSEVFNGVLEGDHNLPITTLV*FTSH*VNNYFTVR*EHGIS
RLTSGEEFTPYIDIKINAKVVTASSHKVVLYDHVDGCFHIKTRCSVGSSNRKPYTYHVNF
RTRS------CTCSKTLLL-RFPCSYILTS-------CHCRLVNFP*FV*NYYTTQTYMS
TWTPLFYXIFDELE*
>AM450973
KWALSHDG-RQRYEIMTTNMSEIFNGVLKGDXX-SITTLVQFTFH*VNN*FTVRREHGVS
RLTSGEEFTPYFDIKINAKVVTASSHKAVLYDHVDGCFHIKTRCSVGSSNRKPHTYHVNF
WKRS------CTCRKTLLL-GFPCSYILAS-------CHCRLVNFPQFV*NYYTTQTYMS
TWTPLFYXIFDELK*
>AM488470
KGALSHDG-G*RYGIMTSNMYEVFYGVLKGAXXLPIATLV*LTFYQVNNCFTVRQEHNAS
QLALGEEFTPYIDT*IKAKVVXASSHDVVWYDHVKGHFHIKITRSIGXNNKKPCTYHVNL
QRRC------CTCSKTLLL-GFPCXHILAT-------CHXQLVDIRKFVLNYYTT*ACLS
TWAPLFMXIFVELE*
>AM442455
KWALSHDG-GRRYGIMTTNMSEVFNSVLKGARSFPIIAFVQLTFYRVNSYFAXRREHGAS
RLASGEQYTPYVDTKINANVVKAGSHEVVLYDHFQGLFHVKASRGSKKTSSGGRTHRVNL
REHV------CTCGKTLIY-GFPCSHILXA-------CHFCSIDFRSFVQHYYTIQSYFS
TWAPLFNPIHNEYEW
>AM445545
KWALSHDG-GRRYGIMTTNMSEVFNSVLKGARSFPITAFVQLTFYRVNSYFAVRREHGAS
RLASGEQYTPYVDAKINANVVKAGSHEVVLYDHFQGXFHVKASRGSKKTSSGGRTHRVNL
REHV------CTCGKTLIY-GFPCSHILAA-------CHFRSIDFRSFVQHYYTIQSYFS
TWAPLFNPIHNEYEW
>AM460709
KWALSHDG-GXRYGIMTXNMSEVFNSVLKGARSFPITXFVQLTXYRVNSYFXVRXEHGAS
RLAXGEQYTXYVDAKINANVVKAGSHEVVLYDHFQGLFHVKASRGSKKTSSGGRTYRVNL
REHG------CTCGKTLIY-GFPCSHILAA-------CHFRSIDFRSFVQHYYTIQXYFS
TWAPLFNPIXNEYEW
>AM477180
KWALSHDG-GRRYGIMTTNMSEVFNSVLKGARSFPITAFVQLTFYRVNSYFAVRREHGAS
RLAXGEQYTPYVDAKINANVVKAGSHEVVLYDHXQGLFHVKASRGSKKTSSGGRTHRVNL
REHV------CTCGKTLIY-GFPCSLILAA-------CHFRSIDFRSFVQHYYTIQSYFS
T*APLFNPIHNDYEW
>AM449313
KWVLSHDK-GRKYGIMTTNMSKVFNSVLKGACSLPVTTLVQLTFFQLNNYFVVRREQGAN
RLASNEEYTPYVDAKIKANVVKAGSHEIVLYDHIQGQFHVKTNRGTKNSSTGGQTYHVNL
HEYA------CTCGKTLIY-GFSCSHILAA-------CHFRSVDFRPLVQHYYSTQLYYN
TWPPLFHPIFNVYEW
>AM474755
KWTQAYDL-GYRYGWMTTNIAECINGVLKGARMLPITALVQLTFYRCVSYFETRRAEIRA
RMVVGDVYTAYAIENFRRAEAKASGHTVTIFHRIHETFEVITALHRFHMDKGRNKQVVKL
NEGT------CSCNKWQSF-GIPCSHVLAV-------SAHMRIDSWQLVEKYYRLDAYAS
CYAPEFNPIPHESYW
>AM461985
KWTQAYDL-GYRYGWMTTNIAECINGVLKGARMLPITALVQLTFYRCVSYFETRRAEIRA
RMAVGDVYTAYAIEKFRRAEAKASGHTVTIFHRIHETFEVITALHGFHMDKGRNKQVVKL
NEGT------CSCNKWQSF-GIPCSHVLAV-------SAHMRIDSWQLVEKYYRLDAYAS
CYAPEFNPIPHESYW
>AM447287
KWTQAYVL-GYRYGWMXTNIAECINGVLKGARMLPITALVQLTFYRCVSYFETRRAEIRA
RMAVGDVYTAYAIEKFRRAEAKASGHTVTIFHRIHETFEVITALHGFHMDKGRNKQVVKL
NEGT------CSCNKWQSF-GIPCSHVLAV-------SAHMRIDSWQLVEKYYRLDAYAS
CYAPEFNPIPHESYW
>AM473814
KWTQAYVL-GYRYGWMTTNIAECINGVLKGARMLPITALVQLTFYRCVSYFEXRRAEIRA
RMAVGDVYTAYAIEKFRRXEAKASGHTVTIFHRIHETFEVITALHGFHMDKGRNKQVVKL
NEGT------CSCNKWQSF-GIPCSHVLAV-------SAHMRIDSWQLVEKYYRLDAYAS
CXAPEFNPIPHESYW
>AM424676
KWTQAYDL-GYRYGWMTTNIAECINGVLKGARMLPITALVQLTFYRCVSYFETRRAEIRA
RMVVGDVYTAYAIEKFRRAEAKASGHTVTIFHRIHETFEXITALHGFHMDK-RNKQVVKL
NEGA------CSCNKWQSF-GIPCSHVLAV-------SAHMRIDSWQLVEKYYRLDAYAS
CYAPEFNLIPHKSYW
>AM439992
KWTQAYDL-GYRYGWMTTNIAECINGVLKGARMLPITALVQLTFYRCVSYFETRRAEIRA
RMAVGDVYTAYAIEKFRRAEAKASGHTVTIFHRIHETFEVITALHGFHMDKGRNKQVVKL
NEGT------CSCNKWQSF-GIPCSHVLAV-------SAHMRIDSWQLVEKYYRLDAYAS
CYXPEFNPIPHESYW
>AM453077
KWTQAYDL-GYRYGWMTTNIAECINGVLKGARMLPITTLVQLTFYRCVSYFETRXAEIRA
RMAVGDVYTAYAIEKFRXAEAKASGHTVTIFHXIHETFEVITAPHGFHMDKGCNKQVFKL
NEGT------CSCNKWQSF-GIPCSHVLAV-------SAHMRIDSWQLVEKYYRXDAYAS
CYALEFNPIPHESYW
>AM471936
KWTQAYDL-GYRYEWMTTNIAECINGVLKGAQMLPITALVQLTFYQCVSYFETRRAEIRA
RMVVGDVYTAYAIEKFRRAEAKASGHIVTVFHRIHETFEVITTLHGFHMDKGRNKQVVKL
NEGT------CSCNKWQSF-GIPCSHVLAV-------SAHMRIDSWQLVEKYYRLDAYAS
CYAPEFNPIPHESYW
>AM435740
KWTQAYDL-GYRYGWMTTNIVECINGVLKGV-MLPITALVQLAFYRCVSYFETRRAEIRA
RMTVGDVYTAYAIEKFIKAKAKASGHTVTIFHRIHETFEVITTFHGFHMDKGSNKQVVKL
NEGI------CSCNKWQSL-SIPYSHVLAV-------SAHMRIDNWQLVEKYYRLDTYAS
CYALEFNLIPHESYW
>AM470679
KWTQAYDL-GYRYGWMTTNIAECINGVLKGARMLLITTLVQLTFYQCVSYFETCRVKIRA
RMAAGDVYTTYAIENFRRAEAKASGHSVTIFHRIHQTFEVITVFHGFHMDKGRNKQTIKL
NEGT------CSCNKWQSF-GIP-LHVLAV-------SAHMRIDSCQFFEKYYRLDAYAS
SYALEFNLIPYESYW
>AM438965
KWTQAYDL-GYR-GWMTTNIAEYINEVLKGARMLPITTLVQITFYRCVSYFKTRRVEIHA
RMTVGNVYAAYVIDKFRRVKXKASGHIVT-FHQIHQTFEVITTLHXFHMDKXHNKQVVKL
NKDT------CSCNK-QSF-GIPCSHVLAV-------CAHMRINSWFVEK-YYRMDAYAN
XYALEFNPIPHESYW
>AM425447
-KTQSYDL-RYWYGWMTTNIVEWIKGVLKGAQILPITTIVQLNFY-CMSYFETCKAKTCV
IMAVRDVNTVYAIDKLRRTRDKTGGHTMTIFHRIHQTFEVITTLHGFHIDKGRNKQVVKL
NECT------CSYNKWQSF-GIPCSHVLAV-------CAHMRKNSWQFFEKYYRMDVYAS
SYTFEFNPIPHESYW
>AM447602
KWTQAYDL-GYRYGWMTTNITECINGVLKGARMLPIIALVQLTFYRCVSYFETRRAKICA
RMAVGDVYTTYAIEKFRRAEAKASGHTITIFHRTHETFEVITALHGFHMDKGRNKQVVKL
NEGT------CSCNKWQSF-GIPCSHVLAV-------SAHMRIDSWQLVEKYYRLDAYAS
CYAPEFNPIPHESYW
>AM447967
KLTQAYDL--GYYG-MTTNIVECINGLLKGVRMLPITALVQLTFYQCVSYFDTRGTKIRA
RMTAGDVYTACAIDKFIKTKAKSSGIIVTIFHRIHQTFEVITAVHGFYMDKGCNKQVVKL
NKVT------CSCNKWQSF-GIPCSHVLMV-------YAYMRIDIWQFVEKYYRMDAYAS
SYALEFNLIPNESYW
>AM424935
KWTQTYDL-RYRYGWMTTNIVECINGMLKGA-MLPIIALVQLTFYRCVSYFQTRRV-IHA
RMAVGDVXTTYAVDKFRKDEAKASGHSVTIFHQINQTFEVTTTLHGFQMNKGCNK-VLKL
NEGT------CSCNNWQSF-GIPCSYVLAV-------CAHMRIDSWQFVEKYYRMDAYAN
NYTLEFNLIPHESYW
>AM445178
KWTQAYDL-GYRYGWMTTNIVECINRVLKGAXMLPITMLVQLTFYRCVSYFETHRVEIRA
RMXTGDVYTTYAIDKFRRSEAKASRHTVTIFHRIHQTFKVIATLHGFRMDKGHNKQVVKL
NEGT------CSCNKWQSF-GIPCSHVLDI-------CAHMRIHS-FVEK-YYRMDAYAN
IYAPKFNLIPHESYW
>AM474880
KWTQAYDL-GYRYGWMXTNIAECINGVLKGARMLPITALVQLTFYRCVSYFETRRAEIRA
RMAVGDVYTAYAIEKFRRXEAKASGHTVTIFHRIHETFEVITALHGFHMDKGRNKQVVKL
NEGT------CSCNKWQSF-GIPCSHVLAV-------SAHMRIDSWQLVEKYYRLDAYAS
CYAPEFNPIPHESYW
>AM475885
KWTQAYDL-GYQYG-MTTNIVEWINGVLKGARMLPITALVQLTFYRCVSYFETCRVEIRA
RMIVKDVYTAYAINKFRRTEAKASGHTVTIFHRIHQTFEVITTLHGFHINKGHNEQVVKL
NEGT------CSYNKWQSF-GIPCSHVLAV-------CAYMRINGWQXFEKYYRMNVYAN
NYAPEFNLIPHESYW
>AM461416
KLTQTYDL-GYRYG-MTTNIVKCINGVLKEAWMLPITALVKLTFCRCVSYFETSRXEISA
RMAAGDMYTAYAIDKFRRVEAKASGHNVTIFHQIHQTFEVITTLHGFHMDKGRNKQVVKL
NEGT------CSCN-KQSF-GIPCTYVLDV-------CAHMGIDSWQFVEKYYRMDAYAN
SYASFNPI-PHESYW
>AM442486
-KTQTYDL-GYQYGWMTTNIVECTNGVLKGAQMLPTTALV-LTFYRCVSYFETRRAL-HA
RMAAGDVYTMYAVDKFKRVEVEANEHTMTIFHRINQTFEVITALHGFHIDKGRKKKIVKL
NEST------FSCNKWQSF-GIPCSHVLPV-------YAHMRIDS-EFVEKYYKMNAYAS
SYALEFNLILYESYW
>AM431027
KXXQAYDL-GYRYGWMTINIVECINXVLKGARMLPIIALVQLNFYRCVSYFETCRAEIRA
RMSX----------KFRRAKAKASRHIMTIFHRINQTFEVITALHGFHMDKGRNKQVVKL
NKGT------CSCNKWQSF-GIPCSHVLAI-------CAHMRIDNWQFIENYYRMDVYTS
SCASEFNLIPH-SYW
>AM434210
KWTQAYDL-GYRYGWMTTNIDECINEVLKGARMLPITALVQLTFYLCVSYFETRRAEILA
RMTVGDVYTAYAIEKFRKVEAKASGHTVTIFHRIHETFEVITALHGFHMDKGRNKQVVKL
NEGT------CSYNKWQSF-GISCSHVLAV-------SAHMRIXSWQLVEKYYRLDAYAS
CYAPEFNPIPHESYW
>AM433759
KWTQAYDL-GYRYGWMTTNIAECINGVLKGARMLPITALVQLTFYRCVSYFETRRAEIRA
RMAVGDVYTAYAIEKFRRAEAKASGHTVTIFHRIHETFEVITALHGFHMDKGRNKQVVKL
NEGT------CSCNKWQSF-GIPCSHVLAV-------SAHMRIDSWQLVEKYYRLDAYAS
CYTPEFNPIPHESYW
>AM443751
KWTQAYDL-GYXYEWMTTNIAECINGVLKGARMLPITALVQLTFYRCVSYFETCRVEIRA
RMAVGDVYTVYAIKKFRRAEAKASGHIVTIFHRIHETFEVITALHGFHMDKGRNKQVVKL
NEGT------CNCNKWQSF-GIPCSHVLAI-------SAHMRINSWQLVEKYYRLDAYAN
CYAPEFNPIPHESYW
>AM435908
KWTQAYDL-GYRSGWMTTNIAECINGVLKGARMLPITALVQLTFYRCVSYFETRRVDIRV
RMAVGDVYTVYAIEKFRRAEAKASGHTATIFHRIHETFEVITALHGFHMDKGCNKQVVKL
NEGT------CSCNKWQSF-DIPCSHVLTV-------SAYMRIDSWQLVEKYYILDAHAS
CYAPEFNPIPHESYW
>AM459059
-KWTAYDL-RYWYGWMTTNIVEYINEVLKGA-MLPITALV-LTFY-CVS-FETRRTVIRA
RMSVGDVYIAYAVDKFRIIEAKASGHIVTIFHQINQTFEVIIALHGFHMDKGHNKVV-KL
NEGT------CSCNKWS-F-SIPCSHVLAV-------CAHMRIDSWQFVEKYYRIDAYAN
NYTFEFNLIPHESYL
>AM432171
KWTQTYDL-RYWYRWMTTNIVECINGVLKGSRMLPITTLVQLNFY-CVSYFKTHRAEIHA
RMTX----TAYAIDKFKRA-AKASGQIVTIFHQIHQTFEVIIALHGFHMDKERNKQVVKL
NEGT------CSCNK-QSF-SIPCSHVLAV-------CAHMRIDSWQFVEKHYKNNAYAS
SYASEFNLIPHESCW
>AM457646
KWTQAYDL-GYRY-EWMTTNIVCINGVLKEV-MFLITTLVQLTFY-CVSYFETHRVE-HA
IMTSRDVYTAYVVDKFRRDEXK-TSRXTVTIFYINKTFEIIIALHGFHMDKRHNKQIVKL
NEGT------YSXNKRQSF-GIXCSHVLAI-------CAHIRFDSWQFVEKYYRMDVDAN
NYALEFNXIPHESYS
>AM432916
KWTQTYDL-RYWYGXEXTNIVECINGMLKGA-MLPIIALVQLTFYRCVSYFQTRRVEIRA
RMAVGDVXTTYVVDKFRRDEAKASGHSVTIFHQINQTFEVITTLHRFQMNKGCNKQVLKL
NKGT------CSCKNWQSF-GILCSHVLAV-------CAHMRIDS-QFVEKYYRMDAYAN
NYTLEFNPIPHESYW
>AM457913
RWARSHST-KKRYNIMTTRIXGSLNVVLKDARDLPILQLIEELRNLLQKWFTNRKQQALS
---ITTELITWVDGELRVRYNTSSTYEVEAMNSME--YNVK---------YNGVNDHVNL
HNHS------CTCQRFDFD-HIPCSHVIAA-------CRYAHMSCYPLCSKYYTMNSLLS
LYVESIYPPGNQRDW
>AM452572
QWARSHST-KKRYNIMTTGIAKSLNVMLKDASDLPILQLIEELRNLLQKWFANRKQQALS
---ITTELTTWVDGELHVRYNTSSTYEVEAINSME--YNVK---------YNGVSDHVNL
HNHS------CTC*RFDFD-HIPCSHAIAA-------FRYAHMSCYPLCSKYYTVNSLLS
SYAESIHPPRHQRDW
>AM475537
RWAHSHST-KKRYNIMTTGIAESLNDVLKDARDLPILQLIEELRNLLQKWFANRKQQALS
---MTIELTT*ADGELCVRYNTSSTYEVEAINSME--YNVK---------YNGFSDHVNL
HNHS------CTCRCFDFD-HIPCSHAIXA-------CRYAHTSCYPLCSKYYTVNSLLS
SYAKSIYPPGHQRDW
>AM430583
RWAYSHST-KKRYNILTTRIAESLNVVLKDARDLPILQ*IEELRNLL*KRFANRKQQALS
---MTTELTTWXDGELRVRXNTSSTYEVEAINSMK--YNVK---------YNGFSDHVNL
HNHS------CTCXRFDLD-HISCSHAIVA-------CRYAHMSCYPLCSKYXTVNSLLS
SYXESIYLPGHQRDW
>AM448623
RWTHSHST-KKRYNIMTTGIAESLNVVLKDGRDLPILQ*IEELRNLL*KWFANXKQQALS
---MTTGLTTWVDGELRVRYNTSSTYEVEAINSMK--YNVK---------YNGVSDNVNL
HNHS------CTCRWFDLD-HISCSYAIVA-------CRYAHMSCSSLCSKYYTLNSLLS
SYAESIYLPGHQRDW
>AM487322
*WAHSHST-*KRYNIMTTGIAESFNVVLKNARDLPILQLIEELRNLLQKWFANCKQQALL
---MTTELTIHHDGELRVRYNTSSTYEVEAINSME--YNVK---------YNGVSDHVNL
HNHS------CTCXRFDLD-HIPCSHAIVA-------CRYAHMSXYPLCSKYYIVNSLLS
SYVEYIYPPRHQRDW
>AM440985
RWARSHSS-KKKYNIMTTGIVESLNIVLKDAKDLPILQLVEELRNLLQKWFANRKQQALS
---MTIELTTWADGKHRIRFNTSLTYKVEAINSMK--YNVK---------YNGVSDHVNL
HNHS------YTCRRFDLD-HISCSHVIVA-------CRYAHM*CYPLCFKYYTMNSLLS
LYAESIYHPGHQRDW
>AM440610
*WXRSHTX-KKXXNVMTIGIVESXNVVLKNARDLPILXLVEELINLLQKWFANRKKQALS
---MKTKLTTWXDREXRVRYNTSSTYEVEVINSIK--YNVK---------YNGVSDHVNL
HNQS------CTCRXIDLD-HILCXHAIAT-------CRYAHMSCYPXCSKYHIVNSLLS
SYVESIYHPRHQRNW
>AM453157
*WDHSYST-KKIXNIMTTRIIESLNVVLRGIRDLPILQLIEKLKNLLQK*FTNSKKQALS
---MTIELTT*ANRELHLKCNTSSTYEVEATNSME--YNVK---------YTYVSNHVNL
HNQL------YTHQYFDLN-HMQCSHAIIA-------CIYV*ISCYPL*SKYYIVNSLLS
SFYKXIYSHKHQRDW
>AM443323
*WDHSYST-KKIXNIMTIRIIESLNVVLRGIRDLPILQLIEKLKNLLQK*FTNSKKQALS
---MTIELTT*ANGELHLKCNTLSTYEVEATNSME--YNVK---------YTYVSNHVNL
HNQL------YTHQYFDLS-HMQCSHAIIA-------CIYV*ISCYPL*SKYYIVNSLLS
SFFKFIYSHKHQRD*
>AM430592
RWARSHSN-GKRYNIMTTGIVECMNVVLKYARDLPVVRMVEKLRNLLQRWFSNCQQQALS
---MKTELTTWADMELHLRFNKSLGYEVEPINSWE--FNVK---------YAWVSNQVNL
QTHS------CTCRVFDLD-HIPCAHAIAA-------CRYGNMSCYTLCP*YYMKNSLIS
SYSKYIYPTRNNKDW
>AM477535
RWARSHSN-GKRYNIMTTRIVECMNVVLKYARDLPVVRMVEKLRNLLQRWFSNCQQQALS
---MKTELTTWADMELHLRFNKSFGYEVEPINSWE--FNVK---------YAGVSNQVNL
QTRS------CTCRVFDLD-HIPCAHAIAA-------CRYGNMSCYTLCS*YYMKNSLIS
SYSKYIYPTRNNKDW
>AM425744
QWA*SHSN-GKRYNIMTTGIVECMNVVLKDARDLPVVRMVEELRNLLQIWFSNRQQQALS
---MKFELTTWADMELRLRFNKSSGYEVESINSWE--FNVK---------YVGVSNQVNL
QTXS------CTCRVFDLD-HIPCAHVXXA-------CRYGNMSCYTLCSQYYMKNSLXS
SYSKSIYPXXNNKDW
>AM480878
*WA*SHSN-GKRYNIMTTGIVECMNVVLKNARDLPVVRMVEELRNLLQRWFSNR*QQALS
---M*TELTTWADMELHLRFNKSSGYEVEPFNS*E--FNVK---------YARVSNQVNL
*TRS------YTCRMFDLD-HIPCAHAIAT-------CKYGNMSCYTLCSQYHMKNSLIS
SYSKSIYPTGNNKDW
>AM465684
RWPRSHSN-GKRYNIMTTEIVECMNVVLKDARDLSVVRMVEELRNLLQRWF*NHQQQALS
---MKTELTTWVDMELRLRFNKSSGYEVEPINSWE--FNVK---------YAGVSNQVNL
KTYS------CTCRVFDLD-HIPCAHAIAA-------CRYRNMSCYTLCSQYYMKNLLIC
SYSKSIYPIGNNKDW
>AM480041
QWARSHSN-GKRYNIMTTGIVECMNVVLKDARDLLVVRMVEELRNLLQRWFSNR*QQALS
---MKIEITTWANMELCLRFNKSSSYEVEPINSWE--FNVK---------YVGVSNQVNL
QTCL------CTCKVFDLD-HIPCAHAIAA-------CRYGNMSCYTLCSQYYMKNSLIS
SYSKSIYPNGNNKDW
>AM487784
QWDRSHSN-GKEYNIMTTGIVECTNVVLKDARDLPVVRTVEELRNLP*RWFSNXQQQALS
---MKTELTTWADM*LHLRFNKSLGYDVELINSWE--FNVK---------YVGISNHVNL
QVHS------CTCRMFDLD-HIPCAHAIAA-------CRYGNMSCYTLCSQYYMKNSLIS
SYSKFIYPTGNNKDW
>AM430227
RWARSHNN-GKRYNIMTTWIVECMNVVLKDARDLPVVRMVEELRNLLQRWFSNRQQ*ALL
---MKTELTTWADMELRLRFNKSSGYEVXPINSWE--FNVK---------YVGVSNQVNF
QTCS------CTCKMFDLD-HIPCAHAIAA-------CRYGNMSYYTLCSQYYLKNSFIS
SYSKSIYPIGNNKDW
>AM430764
RWARSHSN-GKKYNIMTTKIVECMNVVLKYARDLPVVRMVKELRKLL*RWFSNHQQQALS
---MKTELTTWANMELRLRFNKSSGYEVRPINSWE--FNVK---------YVGVSNQVNF
QTRS------CTCRMFDLD-HILCAYAIVA-------CRYGNMSCYTLCSQYYMKNSLIS
SYSKSIYPTGNNKDW
>AM475426
RWVRSHSN-GKRYNIMIIGIVK*MSVILKDERDLPVVQMVEELRNLLQRWFSNRQQT-LY
---MKSELTTWADMELRLRFNKSSGYKVESINSWE--FNXK---------YVGVSDQVNL
QTLS------CTCRMFDID-HIPCVHVIAA-------CRYGNML*YTLCSQYYMKNSLIS
SSSKSIYPTGNNKDW
>AM425602
RWVRSHGN-GKRYNIMIIGIVK*MSAILKDARDLSVV*MVEELRNLLQRWFSNHQQT-LY
---MKSELTTWADMELCLRFNKSSSYEVESINSWE--FNVK---------YVGVSDQVNL
QTCS------CTCRMFDID-HIPCVHVIAA-------CRYGNMS*YTLCSQYYMENSLIS
SYSKSIYPTGNNKDW
>AM438244
QWVCSHXT-RQRYNIMTIGIVXNLNVVLKNXRNLLVLQLVEKLRNLFKK*FVTHQQQAMS
---ISTELTMWVHRQLCSKYNMSSTYQVKSINLKE--CNVK---------YVDINAQVNF
DTRS------CTC*QFDIN-HISCAHAITA-------CRYYNISCYTLYS*YFTTKVLLS
SYSNSIYLTGNEID*
>AM445703
RWAXSYST-GKRYNIMTTGIVESLNXVLKNARDLPVLQLVEELRNLLQKWFVTRQQQAMS
---MSTELTMWADGELHSRYNMSATYLVEPINSKE--CNVN---------YAGISAQVNL
DTRS------CTCRQFDLD-HIPCAHAIAA-------CRFYNISCYTLCSKYFTTKALLS
SYSECIYPTGNEIDW
>AM423878
RWARSYST-GKRYNIMTTGIVXSLNXVLKNARDLPVLQLVEELRNLLQKWFVTRQQQAMS
---MSTELTMWADGELHXRYNMSATYLVEPINSKE--CNVN---------YXGISAQVNL
DTRS------CTCRQFDLD-HIPCAHAIAA-------CXFYNISCYTLCSKYFTTKALLS
SYSECIYPTGNEIDW
>AM436960
RWXRSYST-GKRYNIMTTGIVESLNAVLKNARDLPVLQLVEELRNLLQKWFVTRQQQAMS
---MSTELTMWADGELRSRYNMSATYLVEPINSXE--CNVN---------YAGISAQVNL
DTRS------CTCRQFDLD-HIPCAHAIAA-------CRFYNISCYTLCSKYFTTKALLS
SYSECIYPTGNEIDW
>AM441788
RWARSYST-EKRYNIMTTGIVESLNAVLKNARDLPVLQLVEELRNLLQKWFVTRQQQAMS
---MSTELTMWADGELRSRYNMSATYLVEPINSKE--CNVN---------YAGISAQVNL
DTRS------CTCRQFDLD-HIPCAHAIAA-------CRFYNISCYTLCSKYFTTKALLS
SYSECIYPTGNEIDW
>AM454360
RWARSYST-GKRYNIMTTGIVESLNAMLKNARDLPVLQLVEELRNLLQK*FVTRQQQAMS
---MSTELTMWADGELHSRYNMSATYLVEPINSKE--CNVN---------YAGISAQVNL
DTRS------CTCRQFDLD-HVPCAHAIAA-------CRFXNISCYTLCSKYFTTKALLS
SYSECIYPTGNEIDW
>AM450096
RWARSYST-EKRYNIMTTGIVESLNAVLKNARDLPVLQLVEELRNLLQKWFVTRQQQAMS
---MSTELTMWADGELRSRYNMSATYLVEPINSKE--CNVN---------YAGISAQVNL
DTRS------CTCRQFDLD-HIPCAHAIAA-------CRFYNISCYTLCSKYFTTKALLS
SYSECIYPTGNEIDW
>AM450070
RWARSYST-XKRYNIMTTGIVXSLNAVLKNARDLPVLQLVEELRNLLQKWFVTXQXQAMS
---MXTELTMWADGELHXXYNMSATYLVEPINSKE--CNVN---------YAGISAQVNL
DTRS------CTCRQFDLD-HIPCAHXIAA-------CRFYNISCYTLCSKYFTTKALLS
SYSECIYPTGNEIDW
>AM426102
RWARSYST-GKRYNIMTTGIVESLNAVLKNARDLPVLQLVEELRNLLQKWFVTRQQQAMS
---MSTELTMWADGELCSRYNMSATYLVEPINSKE--CNVN---------YAGISAQVNL
DTRS------CTCRQFDLD-HIPCAHAIAA-------CRFYXISCYTLCSKYFTTKALLS
SYSECIYPTRNEIDW
>AM477906
RWXRSYST-GKRYNIMTTXIVESLNAXLKNARDLPXLQLVEELRNLLQKWFVXXQQQAMS
---MSTELTMWADGELRSRYNMSATYLVEPINSKE--CNVN---------YAGISAQVNL
DXRS------CTCRQFDLD-HIPCAHAIAA-------CRFYNISCYTLCSKYFTXKALLS
SYSECIYPTGNXIDW
>AM434192
RWTCSYST-GKRYNIMTTWIVESLNVVLKNARDLPVLQLVEELRNLLQKWFVTRQQQAMS
---MSIELTMWADGELHSRYNMSATYLVEPINSKE--CNVN---------YAGISAQVNL
DTRS------CTCRQFDLD-HIPCAHAIIA-------CRFYNISCYTLCSKYFSTKALLS
SYSECIYPTGNEIDW
>AM444226
RWARSYSA-GKRYNIMTTGIVESLNAMLKNARDLPVLQLVEELRNLLQKWFVTRQQQAMS
---MSTELTMLADGELRSRYNMSATYLVEPINSKE--CNVN---------YAGISAQVNL
DTRS------CTCRQFDLD-HIPCAHAIAA-------CRFYNISCYTLCSKYFTTKALLS
SYPDCIYPTGNEINW
>AM449589
RWXRSYSX-GKXYNIMXTGIVESLNAVLKNARDFXVLQLXXELRNLLQKWFVTRLQQAMS
---MSTELTLXADGELHSRYNMSATYLVEPINSXE--CNVN---------YXGISAQVNL
DTRS------CTCRQFDLD-HIPCAHXIAA-------CRFYNISYYTLCSKYFTTKALLS
SYLECIYPTENXIDW
>AM434574
RWARSYST-GKRYNIMTTGIVESLNAVLKNARDLPVLQLVEELRNLLQKWFVTHQQQAMS
---MSTELTMWVDGELRSRYNMSATYLVEPINSKE--CNVN---------YAXISAQVNL
DTRS------XTCRQFDLD-HIPCAHXIXA-------CRFYNISCYTLCSKYFTTKALLS
SYSECIYPTGNEIDC
>AM460576
RWARSYSI-GKRYNIMTTRIVESLNAVLKNARDLPVLQLVEELRNLLQKWFVTRQQQAMS
---MSTELTMWADGELRSRYNMSATYLVEPINSKE--CNVN---------YAGISAQVNL
DTRS------CKCRQFDLD-HIPCAHAIAA-------CRFYNISCYTLCFKYFTTKTLLS
SYSECIHPTGNEIDW
>AM448045
RWARSYST-GKRYNIMTTGIVESLNAVLKNARDLPVLQLVEELRNLLQKWFVTRQQ*AMS
---MSTELTMWADGELCFRYNMSATYLVEPINSKE--CNVN---------YVGISAQVNL
DTRS------CTCRQFDLD-HIPCAHAIAA-------CRFYNISCYTLCSKYFTTKALLS
SYSECIYPNGNEIDW
>AM437471
RWARSYST-GKRYNIMTTGIVESLNAVLKNARDLPVLQLVEELRNLLQKCFVTRQQQAMS
---MSTELTMWADGELHSRYNMSATYLVECINSKA--CNVN---------YAGISAQVNL
DTHS------CTCRQFDLD-HIPCAHAIVA-------GRFYNISCYSLCSKYFTTKALLS
SYSECIYPTGNEIDW
>AM487383
RWAHSYST-EKRYNIMTIGIVESLNAVLKNARDLPVLHLVEELKNLLQKWFVTRQQQAMS
---MSTELTMCADGELRSRYNMSTTYLVEPINSKE--CNVN---------YASISAQVNL
DTRS------CTCRQFDLD-HIPCAHVIAA-------CRFYNISCYTLCSKYFTTKALLS
SYSKCIYPTGNEIDW
>AM485392
RWARSYST-GKRYNIMTTGIVESLNAVLKNARDLPVLQLVEELRNLLQKWFVTRQQQTMS
---MSTELTMWADGELRSRYNMSATYVVEPINSKE--CNVN---------YAGISAQVNL
DTRS------CTCRKFDLD-HIPCAHAIAA-------CRF*NISCYTLCSKYFTTKALLS
SYSECIYPIGNEID*
>AM458089
RXACSYST-GKRYNIMTTGIVQSLNAVLKNARDLPVL*LVEELRNLLQKWFVTRQQQAMS
---XSTELTMWXDGEXHSRYNMSATYLVEAINSKX--CNVN---------YVXISAQVNL
DTXS------CTCRQFDLX-HIPCAHXITA-------CRFYNISCYXLXSKYFTTKXLLS
SYSECIYPTGNEIDW
>AM432511
RWARSYST-RKRYNIMMIGIIESLNAVLKNARDLPVLQLVEELKNLLQKWFVTRQQQAMS
---MSTELTMCADGELRSRYNMSTTYLVEPINSKE--CNVN---------YARISAQVNL
DTRS------CTCRQFDLD-HIPCAHVIVA-------CRFYNISCYTLCSKYFTTKALLS
SYSKCIYPTGNEIDW
>AM480273
RWAXSYST-XKRYNFMTTWIVESLNXVLKNXRDLPVLQLVEELKNLLQKWFVTHQQQAMP
---MSTELTRWADGELXSRYNMSATYLVEPINSKE--CNVN---------YASISAQVNL
DTRS------CTCRQFDLD-HIPCTHAIVA-------CRFYNISCYTLXSKYFTTKALLS
SYSKCIYPTGNEIDW
>AM461846
RWARSYST-EKKYNIMTTGIVESLNVVLKNARDLPVFQLVEELRNLLQKWFVTRQQQAMS
---ISTELTM*ADGELRSRYNMLATYLVEPINSKE--YNVN---------YAGISAQVNL
DTRS------CICR*FDLD-HIPCAHAIAA-------CRFYNISCYTLCSKYFTTKALLS
SYSERIYPTGNEIYW
>AM479466
RWAHSYST-EKRYNIMTTWIVESLNVVLKNARDLSFLQLVGELRNLLQKWFVTRQQQAMS
---MSTELTMWVDGELRLRYNMSVTYLVEPINSKE--CNVK---------YVDISAQVNL
DTHS------CTC*QFDLD-HILCAHSIAA-------CRFYNISCYILCSKYFTTKALLS
AYSECIYPTGNEID*
>AM465904
*WAHSYST-*KRYNIMTTWIVESLNVVLKNARDLSILQLVEELRNLLQKWFVTRQQQEMS
---MSTELTMWADGELRSRYNMPATYLVKPINSKE--CNVK---------YVGISAQVNL
DTRS------CTCRQFDLD-HIPCAHVITA-------CRFYNISCYTLCSQYFTTKALLS
SYSKCIYPTGNEIDW
>AM438743
RWACSYST-RKRYNIMTTRIVESLNVVLKNAXDLXILXLVEELRNLLQKWFVTRQQQAMS
---MSTELTMWADGELRSRYNMPATYLVKPINSKE--CNVK---------YVGISAQVNL
DTXS------CTCXQFDID-HIPCAHVIVA-------FRYYNISCYTLCSQYFTTKALLS
SYSKCIYPTKNEIDW
>AM471619
RWTRSYST-EKRYNIMTPRIVKSLNTVLKNARDXPDLQLVEELRNLLQKWFVTRQQQTMS
---MLAELTMWTDGELRSRYNMSTTYLVEPINSNE--CNVK---------YAGISAQVNL
DTRS------CTCRPXDXD-HIPCAHVIAA-------CRFYNISCYTLCSKYFTTKTLLS
SYSECIYLTGNEIDW
>AM472036
R*GRSYST-GKIYNTMMXGIVESLNVVLKNARDLLVLQLVEELRNLLQKWFVTX*QQIMS
---LSTELTMWADGELXXRYNMSATYLVEPINAIE--CNVK---------YDDISAQVNL
DTRS------CTCQQFDLD-HIPCAHVIVA-------CRFYNISCCTLCSQYFTTKALLS
SYSECIYPIRNEIDW
>AM429241
*WAHSYST-GKRYNIMTTRIVESLNVVLKNVRDLSILQSVEELRNLLQKLFVTCQQQAMS
---MSTELTMRANGELRSRYNMSATYLVEPITFKE--CNVK---------YVGISAQVNL
DTRS------YTC*QFDLD-HIPCAHVIIA-------CRFYNISCYTLCSQYFTTKALLS
SYSKCIYPTGNEID*
>AM425230
RWACSYST-RKRYNIMTTRIVESLNVVLKNATDLSILQLVEELRNLLQKWFVTRQQQAMS
---MSTELTMWDDGELRSRYNMPATYLVKPINSKE--CNVK---------YVGISAQVNL
DTRS------CTC*QFDID-HIPCAHVIVA-------FRYYNITCYTLCSQYFTTTAL*S
SYSKCIYPTENEIDW
>AM458959
RWARSYST-RKRYNIMMTXIVESLNAMLKHTKDLSVLQLVEELRNLLQKWFVTXXQQAMS
---XX-KLTMWADGELXSRYNMSATYLVEPINYKK--CNVK---------YVGISAQVNL
NTHS------CTCQQFDLD-HIPCAHAIAA-------CRFYNISCYTLCSQYFTTKALLS
SYLECIYPTGNEID*
>AM460641
*WARSYST-RKKYNIMTTGIIESLNVVLKNARDLLILQLVEELRNLLQKWFVTYQQEVIL
---MSTELTM*ADGELRSRYNMSTTYLVEPINSKE--CNVK---------YXXISX*VNL
DTHX------XRCXQFDFD-HISCAHXIAA-------YRFYNISCYTLXSQYFTIKTLLS
SYXECIYPTGNEINW
>AM452522
RWAHSYSI-GKXYNIMTTGIVESLNAVLKNSRDLPIW*LVEELRNLLQKLFVTRQQQAMS
---MSAXLTMWAYRELRSRYNMSATYLVEPINSKK--CNVK---------YVGISAQVNL
DTRS------CTCRQFDLD-HIPCAHAIAT-------CRFYNISCYTLCSQYFTTKALLF
SYSECIYPTXNEIDW
>AM458393
Q*AHSYYI-GKRYNIMTIGIIESLNVVLKNDKDLLILQLVEELRNLLQKWFVTRQQQALS
---MSTELTM*VDGELHSMYNISVIYLVKPINSKE--CNVK---------YADISAQVNL
DTHS------CTCRQFDLX-X---AHVIAT-------CKYYNISCYTLCF*YFTTKALLS
SYS*CIYPIGNEID*
>AM453660
R*TCLHST-RKIYNNMTTGIVESLNVVLKNARYLLVLQLVEERRNLLQKWFMTRQQKVMS
---MSTKLTMWVDXKLRSKYYXXLTY*VESFNSKE--CNVK---------YVDIGAQVNL
DTXS------CTCW*FDLD-HIPRVWAIXA-------CRYYNISYYTLCYRYFTTKXLLS
SYLESI*PIGNEID*
>AM472652
WWTHSHYT-REIYSIMTIRMIENLNAKLKYAKYLLVLQLVEELRNXX*KWFETHQ*QVIS
---ISTELTMWVDGELRSKYNVLSIY*VKSINSKE--CNIK---------YVGISAQVNL
DTHS------CTC*QFDLD-HIPCAHVIVA-------CRYYNIFCYTLHS*YFSTKILFS
SYLKFIYPIGNVID*
>AM471678
HWAMSKFA-KKRWDKMTTNLAESFNAWLKEERHYTIFNLVMTHMDKFAHLACDHMGTTEN
---WKAPIGPKTDEKLLEKIIKSGSLPVYPYVGGV--FKVF---------NMKVYVDVNL
RERT------CTCKAWQMA-RIPCEHACAT-------IRQMKQDVYEYVDSYFKLPMQEL
IYSGHFNSIPNHNMP
>AM456228
HWAMSKFA-KKRWDKMTTNLAESFNAWLKEERHYTIFNLVMTHMDKFAHLACDHMGSTEN
---WKAAIGPKTEEKLLENIIKSGSLPVYPYVGGV--FKVF---------NMKVYVDVNL
RERT------CTCKAWQMA-GIPCEHACAA-------IRXMKQDVYEYVDSYFKLPMQEL
IYSGHFNSIPNHNMP
>AM452109
HWAMSKFA-KKRWDKMTTNLAESFNAWLKEERHYTIFNLVMTHMDKFAHLACDHMGSXEN
---WKAAIGPKTEEKLLENIIKSGSLPVXPYVGGV--FKVF---------NMKVYVDVNL
RERT------CTCKAWQMA-GIPCEHACAA-------IRQMKQDVYEYVDSYFKLPMQXL
IYSXHFNSIPNHNMP
>AM451993
HWAMSKFA-KKRWDKMTTNLXESFNAWXKEERHYTIFNLVMTHMDKFAHLACDHMGSTEN
---WKXAIGPKTEEKLLENIIKSGSLPVYPYVGGV--FKVF---------NMKVYVDVNL
RERT------CTCKAWQMA-GIPCEHACAA-------IRQMKQDVYEYVDSYFKLPMQEL
IYSGHFNSIPNHNMP
>AM430882
HWAMSKFA-KKRWDKMTTNLAESFNAWLKEERHYTIFNLVMTHMDKFAHLACXHMGSTEN
---WKXAXGPKTEEKLLENIIKSGSLPVYPYVGGV--FKVF---------NMKVYVDVNL
RERT------CTCKAWQMA-GIPCEHACXA-------IRQMKQDVYEYVDSYFKLPMQXL
IYXGHFNSIPNHXMP
>AM470148
HWAMSKFA-KKXWDKMTTNLAESFNAWXKEERHYTIFNLVMTHMDKFAHLACYHMGATEN
---WKAXIGPKXEEKLLENIIKSGSLPVYPYVGGV--FKVF---------NMKVYVDXNL
REXT------CTCKAWQMA-GIPCEHACAA-------IRQMKQDVYEYVDSYFKLPMQEL
IYSGHFNSIPNHNMP
>AM474870
HWAMSKFA-KKRWDKMTTNLAESFNAWLKEERHYTIFNLVMTHMDKFAHLACAHMGSTEN
---WKAAVGPKTEEKLLENIIKSGSLPVYPYVGGV--FKVF---------NMKVYVDVNL
RERT------CTCKAWQMA-GIPCEHACAA-------IRQMKQDVYEYVDSYFKLPMQQL
IYSGHFNSIPNHNMP
>AM488429
HWAMSKFA-KKRWDKMTTNLAESFNAWLKEERHYTIFNLVMTHMDKFAHLACDHMGSTEN
---WKVVIGPKTEEKLLENIIKSGSLPVYPYVGGL--FKVF---------NMKVYVDVNL
RECT------CTCKAWQMA-GIPCEHACAA-------IR*MKQDVYEYVDSYFKLPMQEL
IYSGHFNSIPNHNMP
>AM444462
XWAMSKFA-KKXWDKMTTNLAESFNAWXKXERHYTIFNLVMTHMDKFAHLACYHMGATEN
---WKAPIGPKTEEKLLENIIKSGSLPVSPYVGGV--FKVF---------NMKVYVDVNL
REXT------CTCKA*QMV-GIPCEHACAA-------IRQMKQDVYEYVDSYFKLPMQEL
IYSGHFNSIPNHNMP
>AM473637
HWAMSKFA-KKRWDKMTTNLAESFNAWLKEERHYTIFNLVMTHMDKFAHLACDHMGSTKN
---WKAAIGPKTEEKLLENIIKSGSLPVYPYVGGV--FKVF---------NMKVYVDVNL
RERT------CTCKAWQMA-GIPCENACAA-------IRQMKQDVYEYVDSYFKLPVQQL
IYSGHFNSIPNHNMP
>AM472339
HWAMSKFA-KKRWDKMTTNLAESFNAWLKEERHYTIFNLVMTHMDKFTHQACDHMGTTEN
---WKALLGPKTEEKLLEKIIKSGSLPIYPYVGGV--FKVF---------NMKVYVKVNL
R*RT------CTCKAWKMA-EIPCEHACAA-------IRQMKQDVYEYVDSYFKLPM*EL
IYFGHFNSIPNHNMP
>AM451866
HRAMSKFA-KK*WDKMTTNLVESFNAWLKEERHYIIFNLVMTHMDKFAHLACDHMGFTEN
---WKAPIGPKIEEKLLENIIKSGSVPVYPYVGGV--FKLF---------NMKVYVDVNL
RERT------CTCKA*QMT-EIPCEHACAA-------IRQMKQDVYEYVDSYFKLPMQEL
IYSGHFNSIPNHNMP
>AM439511
HWAMSKFA-KK*WDKMTTNLAESFNAWLKEEXHYTIFNLVMTHMDKFAHLTCDHMGTTEN
---WKAPIGPKTDEKLLENIIKSGSFPVYPYVGGV--FKVF---------NMKVYVDMNL
RERT------CTCKAWQMV-XIPCEHACAA-------IR*MKXDVYEYVDSYFKLPMQEL
IYSGHFNSIPNHNMP
>AM477356
HWAMSKFA-KNRWDKMTTNLAESFNAWLKDECHYTIFNLVMTHMDKFSHLACDHMGTTEN
---WKAPIGPKTKEKLLENIIKSGSFPIYPYVGGV--FKVF---------DMKVYVDVNL
RERT------CTCKAWKMV-GIPCEHACAT-------IRQMKQDVYEYVDSYFKLPMQEL
IYFGHFNSIPNHNMP
>AM486678
HWAMSKFA-KKRWDKMTTNLAKSFNAWLKEERHYTIFNLVMTHMDKFAHLACDHMGTTEN
---WKAPIGLKTEEKLLENIIKSGSFPVYPYVGGV--FKVF---------NMKVYVDVNL
RERT------CTCKAWQMV-GIPCEHACAA-------IRQMKQDVYEYVDSYFKLPMQKL
IYSGYFNSIPNHNTP
>AM462333
HWAMSKFA-KKXWDKMTTNLXESFNAWLKEEXHYTIFNLVMTHMDKFAHLXCDHMGTTKN
---*KAXIGPKTEEKLLENIIKSRSFPIYPYVGGV--FKVF---------NMKVYVDMNF
RERT------CTCKAWQMV-GIPCEHACAA-------IH*MK*DVYEYVDSYFKLPMQEL
IYSGHFNSIPNHNMP
>AM433513
HWAMSKFA-KK*WDKMTTNLVESFNDWLKEERHYTIFNLVMAHMDKFSHLACDHMGTTEN
---WKAPIGPKTKEKLLENIIKSGSFPVYPYVGGL--FKVF---------NMKIYEDVNL
RERT------CTCKAWKMI-GIPCEHACAA-------IRQMKQDVYEYVDSYFKLPMQEL
IYSGHFNSIPNHNMP
>AM474950
H*AMSKFS-KK*WDEMTSNLAKSFNAWLKEERHYTIFNLVMTHMDKFAHLTCDHMGTTEN
---WKAPIGPKTEEKLLENIIKSGSFPVHPYVGGV--FKVF---------NMKVYVDVNL
R*HT------CICKAWQMV-GIPCEHACVA-------IRQMKQDVYEYVDSYFKFPMQEL
IYSGHFNSISNHNMP
>AM471888
HWAMSKFA-KKQWDKMTTNLVESFNAWLKEEHHYTIFNLVMTHMDKFAHLACDHMGTIEN
---WKALIGPKTEEKLLENIIKSGSFPVYPYVGGV--FKVF---------NMKVYVDVSL
RERT------CTCKAWQMV-RIPCEHACAA-------IRHMKQDVYEYVDSYFKLPM*EL
IYFGHFNSIPNHNMP
>AM453085
HWAMPKFS-KKRWDKMTTNLAKSFNAWLKEERH*TIFNLVMIHMDKFAHLACDHMTTTEN
---WKAPIGPKTEEKLLENIIKSGSFPVYPYVGGV--FKVF---------NMKVYVDVNL
RECT------CTCKAWQMV-KIHCEHACAA-------IRKMKQNVYEYVDSYFKLPMQEL
IYSGHFNSILNHNMP
>AM479799
HWAMSXFA-KKRWDKMTTXXVESFNAWLKKERHYTIFNLVMKHMDKFAHLACDHMGTTEN
---WKTPIGSKTEEKLLENIIKSGSFPIYPYIDGV--FKVF---------NMKEYIDVNL
RERT------CTCKAWQMV-GIPCEHACAT-------IRQMKQDVYEYVDSYFKLPM*EL
IYSGHFNSIPNHNMP
>AM434044
HWAMSKFA-KKRWDKMKTNLVKSFNAWLKEERHYTIFNLVMTHMDKFAHLACDHMATTEN
---WKAPIXRKTEEKLLENIIKSGSFPVYPYVGGV--FKVF---------NMKVYVNVNL
RERT------CTCKAWKMV-RIPCEHACTT-------IREMKQDVYEYVDSYFKLLMQEL
IYSGHFNSIPNHNMP
>AM464534
HWAMSKFA-KKRWDKMTTNLVESFNAWLREKRHYTIFNLVMTHMDKFAHLACDHMATTKN
---WKALIGPKTKEKLLENVIKSGSFLIYPYVGGV--FKVF---------NMKVYVDVNL
RERT------CTCKAWKMV-GIPCEHACAA-------ICEMKQDVYEYVDSYFKLPMQEL
VYYRHFNSIPNHNMP
>AM488575
H*AMSKFA-KKRWDKMTTNLAESFNAWL*EECHYAIFMLVMTHMDKFAHLACDHMATT*N
---WKAPISPKTEEKLLENIIKSGSFPVYPYVGGV--FKVF---------NMKVYVDVNL
RDHT------CTCKAWQMV-GIPGEHACAA-------IREMKQNVYEYVDSYFKLPMQEL
IYSGYFNSILNNNMT
>AM477265
HWAMSKFA-KKRWDKMTTNLVESFNAWLMEERHYTIFNLVMTLLDKFVHLACDHMTTT*X
---WKAPIGLKTEEKLLENIIKSWSFPVYPYVGGV--FKVF---------NMKVYVDMNL
XERT------CTCKAWQMV-GIPCVHACAA-------IREMKHDVYEYVNSYFKLPMQEL
IYSRHFNSIPNHNMP
>AM476857
H*AMSKFA-KKQWDKMTTNLAKSFNTWLKE*RHYTIFNLVMTHMDKFAHLACDHMATTKN
---WKAPIGPKTEEKLLENIIKSGSFPVYPYVGDV--SXVX---------NMKVYVDVNL
RECT------CTCKAWQIV-GIPCEHACAT-------IHEMKQDVYEYVDSYFNLPMQEL
IYSGHFNSIPNHNMP
>AM480630
HWAMSKFA-KKYWDKMTTNLAESFNAWLKEERHYTIFNLVMTHMDKFAHLACDHMGXTEN
---XKAXIGPKTEEKXLENIIKSGSLXVYPYVGGV--FXVF---------XMKVYVDMNL
RERT------CTCKAWQMA-GIPCEHACAA-------IRQMKQDVYEYVDSYFKLPMQEL
IYSGHFNSIPNHNMP
>AM455930
H*AMSKFA-KXQWDKMTTNLAKSFNAWLNEECHYTIFNLVMTHMDKFAHLACDHMATIKN
---WKAPIGPKTEEK**ENIIKSGSFPVYPYVGGV--FKVF---------NMKVYVDVNL
RKRT------CTCKAWKMV-GIPCEHACAT-------IREMKQDVYEYVDSYFKLPMQEL
IYYGHFNSISNHNKV
>AM443543
H*AMSKFA-KKRWDKMTTNLAKSFNAWLREERHYTIFNLVMTHXDKFAHLACDHMATTEN
---WKAPIGPKTEEKLLENIIKSGSFLVYPYVGGV--FKEY---------NMKVYVDVNL
RERT------CTCKAWKMV-GIPCEHACAA-------ICEMKHDVYEYVDSYFKLPMQDL
IYSGHFNSIPNHNMP
>AM436453
HWAMSKFA-KKRWDXMTTNLVESFNVWLKEERHYTIFNLVMTHINKFAHLTCDHMAXTEN
---WKAPIGPKXEKKLLENIIKSGSFPVYPYVGGV--FKVX---------NMKVYVDVNL
R*XT------CTCKAWKMV-RIPCEHACXA-------IREMKXDVYEYVDSXFKLPMQEL
IYXGXFNSIPNHNMP
>AM480632
HCAMSKFA-KK*WDKMTTNLAESFNA*LKEERHYTIXNLVMTHMDKFAHLACDHMDTTKN
---WKALIGPKTEEKLLENIIKSGSFPVYPYVGGV--FKVF---------NMKVYVDMNL
RERT------CTCKAWKMV-RIPCEHTCAT-------IRQMKQDVYEYVDSYFKLPMQKL
IYSGHFNSITNHNMP
>AM438843
HWAMPKFA-TXRWDKMTTNLAKSFNAWLKEEHH*TIFNLVMIHMDKFAHLACDHMTTTGN
---WKAPVX--TEEKLLENIIKSGSFLVYPYVGGV--FKVF---------NMKVYVDVNL
RECT------CTCKA*QMV-GIHCEHACAA-------IRKMKQDVYEYVDSYFNLPMQEL
IYFGHFNSILNHNVP
>AM424695
HWAMSKFA-KK*WDKMTXNLVESLNAWLKEECHYTILNLVMTHMDKFSHLACDHVVATEN
---WKAPIGPKIEEXLLENIIKSESFPVYPYVGGV--FKVF---------NMKVYVNVNL
REHT------CTCKAWQMV-GIPCEHXCTA-------IRKMK*DVYEYVDSCFKLPMQEL
XYSGHFNSIPNHNMP
>AM486879
HWTMTKFA-KK**NKMTTNFAESFNAWLKEEFHYTSFNLGMTHMDKFAHLACNHMAVIEN
---WKAPIVLKTEKKLLENIIKSGSFPVYPYVGGV--FKVF---------NMKVYVDVNL
RERT------CTCKAWKMV-GIPCKHACAA-------IHEMKQNVYEYVDSCLKLLMQEL
IYFGHFNSIPNHNMP
>AM433970
HWAMSKFS-KKRWNKMTTNLAESFNAWLKEKRYYTIFSFVMTYMDKFAHLACDHMDTI*N
---WKALIGPKIEEKLLENXIKSGSFLVYPYVGGM--FKVF---------NMKVYVDVNL
RERT------CTYKAWQMV-GIPCEHACAT-------ISEMKQDVYEYVVSYFKLPIQEL
IYSRHFNSILNHNML
>AM454263
HWAMTEFA-KK**XKMTTNFVESFNDWLKEECLYTSFNLVMTHMDKFAHLACDQMAVIEN
---WKAPIGLKTEKKLLENIIKSGSFLVYPYVGGV--FKVF---------NMKVYVDVNL
RERT------YTCKAWKMV-GIPCEHACET-------IREMKQNVYEYVDSCFKLPMQEL
IYFGHFNSIPNHNMP
>AM473427
HLAMSKFA-KI**DKMTTNLAKSFNVWLKEERHYTIFNLVITHMDKFAHLAFDHMTATEN
---WKALIGLKTEEKLLENIIKSESFHVYPYVGSV--LKVF---------NMKVYVDVNL
RECI------CTCKVWKMV-GIPCEHACAX-------IHEMKQDVYEYADSCFKFPMQEL
LYFGHFNSLSNHNIP
>AM437882
HWAMSKFA-KK*WDNXTTNLVEXINAXLKEERHYTILNLVMTYMDKFGHLACDHMTTMEN
---WKALISLKIEEKLLKNSIKSGXXLVYPYVGGV--FKVF---------NMKXYVDVNL
R*NT------CTCKAWQMV-GIPCXXACVV-------IHEMKHDVYEYVNSCFKLSMQEL
IYSGHFN*LLNHNIL
>AM482143
XWGMSKFG-KKRWDKMITXLVXSFNTXXKEKRXDTFFXFVMAHMDKFVHXAYDHXATTQN
---WKAPFGLXIEKKLLENIIKGGSFPIYPYVGSM--FKVL---------NMNIYIDVNL
RECT------YTCMAWQKV-GIPCERVCAT-------IHEMKLDVDEYVDSRYKLPMQEL
IYFNHFNPLSNHNMP
>AM452193
HWAMSKFL-KKRWDKMTTNIAESFNAWLREERHQTIYTLLMMHMDKLSHVGHXHMRGTDK
---WKSVVGPKTEENLMSNITRSAPITVMPYLGGT--FKVF---------TREVYLVVDM
QQHK------CTCLTWQMS-GLPCPHVCAV-------IRTLRHDVYDYIDPCFKVSTQQL
IYSGQFQPLPTHNMP
>AM442776
HWAISKFL-KKHWDKMTTNIAESFNAWLREERHQTIYMLLLMHMDKLSHVGHXHMRGTDK
---WKSVVGPKTEEKLMSNITRSAPITVMPYLGGT--FKVF---------TGDVYLVVDM
QQHK------CTCLTWQMS-RLPCPHVCAV-------IRTLRHDVYDYIDPCFKVSTQHL
IYSGQFQPLPTHNMP
>AM426362
HWAMSKFL-KKCWDKMTTNIAESFNAWLREERHQTIYTLLLMXMDKLSHVGHXHMRGTDK
---WKSXVGPKTEEKLMSNITRSASIIVMPYLGET--FQVF---------IGDVYLVVDM
QQHK------CTCLTWQMS-GLPCPHVCAV-------IRTLRHDVYDYIDPCFKVSTQHL
IYLG*FQPLPTHNMP
>AM477347
HWAMSKFL-KKRXDKMTTNIXEFFNVWLRDEXHQXIYTLLLMHMDKXSHVGHXHMRGTQK
---WKSVVGPKTEXKLMXXIMRSGPISVLPYLGGT--FKVF---------TGEVYLVVDI
NQXM------CTYMTWKMS-GLPCSHVCXV-------IHTLRHDVYEYIDPCFHVSTQHL
IYSGQFQPLPTHNMS
>AM476088
H*AMSKFL-KKHWDKMTTNIXKSFNT*LRNKHHQKNYTLLLMHMDKLSHVGHXHMLGIEK
---WKSVVGPKIEDKLMSNIMRSGSISVMPYMGGT--FKMF---------TREVYLVVDM
QQRT------CTSVTWQMS-VLPCAHVCAI-------IRTMRHDVYEYIDPCFHVSTQQL
IYSGQFQSLPTHX
>AM481244
H*AISKFL-KNHWNKMTTNIAESFNVWLRDECHQKFYTLLFVPMDKLSHVGHXHMRGIKK
---WKSVVGLKTEEKLMSNIMRSGPISVLPYLGRT--FKVF---------TGEIYFVVDM
HQHT------CTCMT*QMS-GLPCSHVCAV-------IRTMRHNVYEYIDSYFHVSTQHL
IYSVQFQPLPIHDMP
>Mutavine-10|am455011
KWTQAYDE-GYRYGLMTTNVDECINKVLKGAQMLPITAVVQMIFYHCVDYYEIRRAEIQA
QIVNGGKYTAHAINKVANYEAKASGHMVAIFDKRNEVFEVSTNVHGSHINKGKNKQIVKL
KEGT------CSCNKWQSF-GIPCSHVLAV-------CTYAKIDGWELVDKYYKLDAYES
CYTPQFNPIPHEAYW
>AM472826
KWTLAHDG-GHRYGWMTTNIVECINRVLKGARMLPITXLVRLTFYRCVSYFETRRTEIQT
QMXNGDLYTSYAINKITKYXSRXSGHTANIFHRSNXIFEVTTAPHGFHMDKGNNIQIVKL
KERT------CTCNKWQSF-GIPCSHVLAV-------CAHARIDSWQFVDKHYRMDVYAC
CYTPQFNPIPHQAYW
>AM446474
KWTLAHDG-GHRYGWMTTNIAECINGVLKGARMLPITALVRLTFYRCVSYFETRRTEIQT
QMANGDLYTSYAINKITKYQSRANGHTANIFHRSNEIFEVTTAPHGFHMDKGNNIQIVKL
KERT------CTCNKWQSF-GIPCSHVLXV-------CARARIDSWQFVDKHYRMDVYAC
CYTPQFNPIPHQAYW
>AM456020
KWTLAHDG-GHRYGWMTTNIAECINGVLKEARMLPITALVRLTFYRCVSYFETHRTEIQT
QMANGDLYTSYAINKITKYQSRASGHTANIFHRSNEIFEVTTARHGFHMDKGNNIQIVKL
KERT------CTCNK*QSF-GIPCSHVLAV-------CARARIDRWQFVDKHYRMDVYAC
CYTPQFNPIPHQAYW
>AM433943
KWTLEHDX-GHRYGWMTXNIAECINGVLKGARMLPITALVRLTFYRCVSYFETRRTEIQT
XMANGDLYTSYAINKITKYESRVS*HTVNIFHRSNEIFEVTTAPHRFHMDKGNNIQIVKL
KERT------CTCNKWQSF-GIPYSHVLVV-------CARARIDSWQFVDKHYRMDVYAC
CYTLQFNPIPHQAYW
>AM441591
KWTLAHDE-RHQYGWMTTNIAECINGVLKWARLLPIIALVRLTFYYCVSYFETRRTEIQT
*MANRDLYTSYAINKITKYESRASGHTVNIFHLSNEIFEVTTAPHGFHMDKENNIQIVKL
KERT------CTCNK*QSF-GIPCSHVLAV-------GARARIDSWQLVDKYYRMDVYAC
CYTP*FNPIPHQAYW
>AM457271
KWTLAHDG-GHRYGWMTTNIVECINGXLKGARMLLITALVQLTFYRCVSYFETRRTEIQS
RIANGDXYTSYAINKITKYESRASGHXINIFHRSNXIFEVTTAPHGFHMDKGNNIQIVKL
KEIP------CTCNKWQSF-GIPCSHVLVV-------CACARIDSWQFVDKHYRMDVYGC
CYAPQFNPIPHQAYW
>AM453307
KWTLAHDG-GHRYGWMTTNIVECINGVLKGARMLPIIALVGLTFYRCVSYLETRRTEIQT
XIXNGDLYTSYXINXITKYESRAXGHTVNIFHRSNEIFEVXXAPHGFHMDKGNXIQXVKL
KERT------CXCNKXXSF-GXPCSHVLVV-------CACARIDSWQFVDKHYRMDVYGC
CYTPQFNPIPHQAYW
>AM444547
KWTLAHDG-RHRYGWMTTNIDECINGVLKGARMLPITALVRLTFDRCVSYFETHQTEIQS
RIANGDLYTSYAINKITKYESRASGHTINIFHRSNEIFEMTTAPHGFHMDKRNNIQIVKL
KERT------CTCNKWQSF-GIPCSHVLAV-------CARARIDSWQFIDKHYRIDVYGC
CYAPQFNSIPHQAYW
>AM484395
XWTLAHDG-GHRYGWMTTNIIECINGVLKGARMLLITTLVRLTFYRCVSYFETH*T*IQT
RITNVDLYTSYVINKITKYESRASRHTVNIFQRSNEIFEVTTASHGFHMDKGNNIQIVKL
KERT------CTCNKW*SF-GISCSHVLVV-------CAHAMIDSWQFVDKHYKMDVYGC
CYTP*FNPIPHQAYW
>AM428197
KWTLTHDG-GHRYXWMTTNIVECINGVLKXARMLPITTLVRLTFYFCVSYFKTCXTEIQT
RIANGNLYTSYAINKITKYESRASGHTVNIFHXSNEIFEVTTAPHGFHMDKGXNIQIVKX
KERT------CTCNK*QSF-GIPCSHVLVI-------CARAXIDSWQFVDKHYRMDVYGC
CYTPXFNPIPHQAYW
>AM480746
KWTLAHDE-GHQYGWMTTNIVECINGVLKGARMLPITALVXLTFYRCVSYFETRQTEIQT
XIXNGDLXTSYAINKITKYESRASGHTVNIFHLSNEIFEXTXAPHGFHIDXXNNIQIVKL
KERP------CTWNK*QSF-GIPCSHVLVI-------CARARIDNWQFVDKHYRMDVYGC
CYTPQFNPIPHQAYW
>AM449788
KWTLTHDR-GHRYGWMTTNIAECINGVLKGARMLAITALVRLTFYRCVSYFETRRIEIQT
QIENGDLYTSYAINKITKYESRASGHTINIFRCSNEIFEXTIAPHGFHMDKGNNIQIVKL
KEST------CTCNK*Q*F-GIPCSHVLAV-------CARSRIDSWQFVDXHYMMDVYDC
CYTRQFNLIPYQAYW
>AM469205
KWTLTHNG-GHRYGWMTTNIVECINGVLKGARMLPITALVRLTFYRCVSYFETHRTKIQT
*IANGDLYTSYAINKITKYESRANGHTVNIFHCSNEIFKVTTTPHGFHMDKGNNIQIMKL
KERT------CTCNT*QSF-GIPCSHVLVV-------CARARIDSWKFVDKHYRMDVYGC
CYIPQFNPISH*AYW
>AM458771
KWTLAYDG-GHRYGWMTTNFVECINGVLKGARMLSITALVRLTFYHCVSYFETHRTKIQT
*IANGDLYTSYAINKITKCESRASRXXVXIFHH*NEIFEVTTAPHGFHXDK*NNIQIVXL
KXRT------CTCNK*QSF-CIPC*HVLVV-------CAHAMIDSWQFVDKYYXMDVYGC
CXTPQFNPIPLQAYW
>AM476992
KWTLTHNG-GHQYG*MTKNIVECINGVLKGARMLPITALVRLTFYRCVXYFETRRTKIQT
*IANGDLYTSYAINKITKYGSRASGHTVNIFHCSNEMFKVTTTPHGFHMDKGNNIQIMKL
K*RT------CTCNT*QSF-GIPCSHVLAI-------CARARIDSWQFVEKHYRKDVYGC
CYTPQFNPISHQAYW
>AM460215
KWTLAHDG-GHXYGWMTTNIVECINGVLKRTRMLXITTLXRLTFYXCVSYFETRQIEIQT
RIANGDLYTSYVINKITEYESRARVHTVKIFHRSNEIFEVTTAPHGFHMDKGKNIQIVQL
KERT------CTCSKW*SF-GIPCSHVLVV-------CARARIDSW*FDDXHYXMDVYGC
CYTP*FNLIXHQAYW
>AM459142
KWTLAHDG-RDWYGWMTTNIVECINEVLKRARMLPITALV*LTFYRCVSYFETRRTEIQT
RIENGNLYTSYAINKITKYESRASGHTIKIFHHSNEIFEVTTAPHGFHMDKGNNIQIVKL
KEET------YTCNKW*SF-SISCSHVLAI-------CARAKIDSWQFIDKHYRIDVYGC
CYTPQFNQIPHQAY*
>AM485370
KWTLAHDE-GHRYGWMTTNIVECINGVLKKARMLSITALVRLTFYRCVLYFKTRQTEIQT
*IAKEDLYTSYVINKITKYESRPSRHTVNIFHRSNEIFEVTTASHGFHMDKRNNIQVVKL
KERT------CTCNK*QSF-GIPCSHVLTV-------CVHVRIDS*QFVDKHYRMNVYGC
CYIPQFNPTPHQAWW
>AM424823
K*TLAHDG-GHQYGWMTTNIAKCINGVLKKTRMLPITTLV*LTFYCCVSYFETC*TEIQT
QIANGDLYTYYAINKIKKYELRASGHTVKIFPCSNGIFEVTTAPHGFHMDKGNNIQIVKL
KEGT------CTCNK*QSF-GIPCSHMLAE-------CAHARIDSWQFVDKHYRMDVYGC
CYTP*FNPIPHQSCW
>AM473338
K*TLAHDG-GHRYGWMTTNIAECINGVLKKARMLPITALV*LTFYCCVSYFETC*TEIQT
QIANGDLFTFYVINKITKYELRASGHTIKIFPCSNGIFEVTTAPHGFHIDKENNIQIVKL
KEGT------CTCNK*QSF-GIPCSHVLAE-------CAHARIDSWQFVDKHYRMDVYGC
CYTP*FNPIPHQSCW
>AM464893
KWTLAYDG-VHRYGWMTTNIVECINGVLKEARMLFITALVLLTFYHCVSNFETRRAKIQT
RIVNGDLYTSYAINKITKYESRASGHTVKIFHCSNDIFEVTITPHGFHMDKRNNI*IVKL
KEGT------CTCNE*QSF-GSPCSHVLAV-------SAHARIDSWQFVDKHYRKNVXXG
WYTPQFNPIPH*SYW
>AM442399
KWTLAHDR-GHQYGWMTTNIVECINGVLKGARMLPIITLV*LTFYHRVSYFETCQTNIQI
QIINGDLYTFHAINKIIKYESRVSEHTITIFHCSNEIFEVTTAPHGFHIDKGNNIQIVKL
KKGT------CTCNKW*SF-GIPCSHVLAV-------CAHTRINSW*FVDKHYRMDVYGC
CYVAQFNSIPYQSY*
>AM471174
KWTLAHDG-GHRYEWMTTNIAECINGVLKGARLLSITVFV*LNFYCCVSYXATHQTKIQT
RIANGDLYTSYVINKIAKYELRANRHIVTIFHCSNEIFEVTIAPHGFHMDK*NNIQIVKL
KEGT------CTCDK*QSF-GISCSHMLVA-------CACAMIDSWRFVEKHYRIDVYG*
SYAQQFNLILHESYW
>AM423671
HWAMSKFP-KQRWDKMTTNLAESFNAWLRIERHHSICNFLLEHMSKLASMLVKHQEESKN
---WKGCIGPKIEAKV*ENIAKGAVYPVTPFKNGV--FGVC---------IGRALLNVDI
LNRT------CTCRGWQML-GIPCEHATTV-------IISIGQNVTDFVDDCYKYPMQEL
IYGGSFSSIETHDMP
>AM467396
HWAMSKFP-KQRXDKMXTNLAESFNAXLRIERHHSICXFLLEHMSKLASMLVKHQEESKN
---WKXCIGPKIXAKVQENIAKGAVYPVTPFKNGV--FGVC---------IXRALLNVDI
LNRT------CTCRGWQML-GIPCEHATAV-------IISIGQNVTDFVDDCYKYPMQEL
IYGGSFSGIETHDMP
>AM477374
HWAMSKFP-KQRWDKMTTNLAESFNAWLRIERHHSICNFLLEHMSKLASMLVKHQEESKN
---WKGCIGPKIEAKVQENIAKGAVYPVTPFKNGV--FGVC---------IGRALLNVDI
LNHT------CTCRGWQML-GIPCEHATXV-------IISIGQNVTDFVDDCYKYPMQEL
IYGGSFSGIETHDMP
>AM465797
HWAMSKFP-KQRWDKMTTNLAESFNAWLRIERHHSICNFLLEHMSKLASMLVKHQEESKN
---WKGCIGPKIEAKVQENIAKGAVYPVTPFKNGV--FGVC---------IGRALLNVDI
LNHT------CTCRGWQML-GIPCEHATTV-------IISIGQNVTDFVDDCYKYPMQEL
IYGGSFSGIETHDMP
>AM474713
HWAMSKFP-KQRWDKMTTNLXESFNAWLRIERHHSICNFLLEHMSKLASMLXKHQEESKN
---WKGCIGPKIEAKVQENIAKGAVYPVTPFKNGV--FGVC---------IGRXLLNVDI
LNHT------CTCXGWQML-GIPCEHATAV-------IISIGQNVTDFVDDCYKYPMQEL
IYGGSFSGIETHDMP
>AM483975
HWAMSKFP-KQR*DKMTTNLAESFNVWLRIERHHSICNFLLEHMSKLASMLVKHQEESKN
---WKGCIGPKIEAKVQENIAKGAVYPVTPFKNGV--FGVC---------IGRALLNVDI
LNHT------CTCRGWQML-GIPCEHATAV-------IISIGQNVTDFVDDCYKYLMQEL
IYGGFFSCIEIHDMP
>AM425993
HWAMSKFP-KQRWDKMTTNLAESFNAWLRIERHHSICNFLLEHMSKLASMLVKHQEESXN
---WKGCIGPKIEAKVQENIAKGXVYPVTPFXNRV--FGVC---------IGRALLNVDI
LNCT------CTCRGWHML-GIPCEHATTI-------IISIGQNVTDFVDDCYKYPMQXL
IYGGSFSGIETYDMP
>AM423587
HWAMSKFP-KQRWDKMTTNLAESFNVWLRIERHHSICNFLLEHISKLASMLVKHQEESKN
---WKECIGPKIEAKVQENIAKGAVYPVTPLKNGV--FGVC---------IGRALLNVNI
LNHT------CTCRGWQML-GIPCEHATAV-------IISISQNVNDFVDDCYKYPMQEL
IYGCSFSGIETHDMP
>AM469819
HWAMSKFP-KQRWDKMITNLA*SFNAWLWIERHHSICNFLLEHMSKLASMLVKHQEESKN
---WKGCIGPKIEAKVQENIAKGAVYPVTPFKNGV--FGVC---------IGRALLNVDI
LNRT------CTCRGWQML-GIPCEHATTV-------VISIGQNVIDFVDDCYKYPMQEL
IYGGFFSGIETHDMP
>AM480143
HWAMSKFP-KQRWDKMTTNLAESFNAWLRIERHHSICNFLLEYMSKLASMLVKHQEESKN
---WKGCIGPKIEAKVQENIAKGAVYPVTPFKNGV--FGVC---------IGRALLNVDI
LNRT------CTCRGWQML-GIPCEHAIAV-------IISIGQNVTDFVDDCYKYLMQEL
IYGGSFSDIETYDMP
>AM454229
HWAMSKFP-KQRWDKMTTNLAESFNAWLQIERHHSICNFLLEHMSKLASTLVKHQEESKN
---WKWCIRPKIEAKVQENIAKGAVYLVTPFMNGV--FRVC---------IGRALLNVDI
LNHT------CTCRGWQML-GIPCEHATAV-------IISIGQNVTDFIDDCYKYPMQEL
IYGGSFSSIETHDMP
>AM448209
HWAMSKFP-KQRWDKMTTNLAESFNAWLQN*RHQSICNFLLEHMSKLASMLVKHKEESKN
---WKGXIGPKIEDKVLQNIAKXEVYPXTPFMNGV--FGVC---------IERALLNVDI
MNRT------CTCRGWQML-GIPCEHVATV-------ITSIGQNVTDFVDD*YKYPMQEL
IYGGSFSSIETHDMP
>AM437288
HWPMSKFP-KQRWDKMTTNLAESFNAWLQN*RHQSICNFLLEHMSKLASMLVKHKEESKN
---WKECIGPKIEDKVPQNIAKGKVYPATPFMNGV--FGVC---------IGRTLLNVDI
MNRT------CTCRGWQML-GIPCEHAAAV-------IISIGHNITDFVDDWYKYPM*EL
IYGGSFSGIETHDMP
>AM429168
HWAMSKFP-KQKWDKMTTNLAESFNAWLRIERHHSICNFLLEHMSKLGYMLVKHKEKSNN
---WKGCIGPKIEDTVLQNIAKGEVYPVTPFMNGV--FGVC---------IKRALLNVDI
INRR------CTCTGWQML-GIHCEHVVAV-------IISIGQNVTNFVDDCYKYPMQEL
IYGGSFSGIKTHDMP
>AM464021
HWAMSKFQ-KQRCDKMITNLAESFNAWLQIERHHSICNFLXEHMSKLGYMLVKXKEESNN
---WKGCIGPKIEDKVLQNXVKGEVYPVTPFMNGV--FGVC---------IGRALLNVDI
MNHT------CTCRDWQIL-GIPCEHXXTX-------IISIGQNVTNFVDDCYKYPMQEX
IYGGSFXXTKTHDMP
>AM437614
HGAMSKFP-KQRWDKKTTNLAESFNAWLWNERHHSICNFLLEHMSKLASMLVKHKEESKN
---WKGCIXPKIEDKVLQNVAKREVYPVTPFMNEV--FGVC---------IGRALLNVDI
MNCT------CTCRGWQML-GIPREHTVTV-------IISIGQNVTDFVDDWYKYPMQEL
IXEGSFSGIEXHNMP
>AM477624
HWAMSKFP-KQRWDKMTTNLAELFNAWLQNERHHFICNFLLEHMSKLGSILVKHKEESNN
---*KWCIGPKIENKVLQNIAKGEVYPVTLFMNGV--FEVC---------IGRALLNVDI
MNRT------CTCWGWQML-GILCEHAAIV-------IISIGQNVTDFVDDCYKYPMQ*L
IYGGYFSSIETHDMP
>AM481403
HWAMSKFP-KQRWDKMTTNLAKSFNPWLRNERHHSIYNFXLEHMSKLASMLVKHKEESKN
---WKGCIGPKIEDKVLQNIAKGEVYPVTPFMNGV--FGVC---------IGKALLNVDI
MNHT------CTCRGWKML-GIPCEHVVAV-------IISIGQNVTNFVDDWYKYLMQEL
IYEGSFSGIETHDMP
>AM475490
HWAMSKFP-KKKRDKMTINLAESFNVWL*NERHHSICNFLLEHMSKLASMLVKHKEELKN
---WKWCIGPKIEDKVMQNIAKREVYPVTPFMNGV--FGVC---------IGRALLNVDI
MNLT------CTCKGWQML-GIPCEHAAAV-------IISIGQNVANFIDDWYKYPMQEL
IYGGSFFSIETHDMP
>AM463895
H*VMSKFK-KKKRDKMTTNLVESFNAWLRNERHHSICNFLLEHMSKLGSMLMKHKEESNN
---WKGCIGPKIEDKVLQNIAKCEVYPVIPFMNGV--FGIC---------IRRALLNVDV
INRT------CTCRGWQML-RIPCEHVATV-------IVFIGQNVTDFFDDCYKYPMQEL
IYGDSFSDIEIHDMP
>AM456750
HWAMSKFP-KQRWDKMTTNLAESFNAWLWNERHHSICNFLLEHMSKLGSMFVKHKEKSNN
---WKGCIGPKIEDKMLQNIAKGEVYPITSFINGV--FGVC---------IGRALLNVDI
MNRT------CTCRGWKML-GIPCEHVEAV-------IISIGQNVIDFVDDCYKYPMQEL
IYGGSFFGIETHDM
>AM482510
HWAMSKFP-KKKRDKMTTNLAESFNDWLRNERHHSICNFLLEHMSKLGSMLVKHKEESNN
---WKRCIGPKIEDXXLQNIAKDEVYSVTSFMNGV--FEIC---------IRRALLNVDI
MNHT------CTCRYWQIL-RILCEHVAAV-------IISIGQNVADFIDDCYKYPMQEL
IYGGSFSDIEIHDMP
>AM486068
HWAMLKFP-KKKKDKMTTNLAESFNAWLRNERHHSICNFLLEHMSKLGSMLVKHKEESNK
---WKLSIGPKIEDKMLQNIANDQMYLVTPFMNGV--FGVC---------IRRALLNVDI
MNRT------CTCRGWEML-GIPCEHVVAV-------IVSIGQNVTDFVDDCYKYPMQEL
IYWGSFSGIENHDMP
>AM468638
H*AMSKFQ-KKKKNKMTINLVESFNAXLRNKRHHSICNFLLEHVSKLGYMLVKHKEKSNN
---WKESIGLKIEDEVLQXILKGEVYXVTLLMNGV--FGVC---------IGXALLNVDI
MNXT------CTCRGLEML-GIPYEHAAXV-------ILSIGQNIIDFVXDCYKYPMQEL
IYXGSFFSIETHDMP
>AM485658
HWAMSKFL-KQRWDKMTTNLAESFNA*LRHERHHLICNFLMEHMAKLGSMLVKHKEQSNN
---WKWSLGPQIEEKVL*NIAKGEVYPITPFMNDI--FRVC---------IWRAFLNVDI
MKRT------CTCRGWXMF-KIPYXHAKII-------ILSIGHNVVDFFXDCYKFPMXEL
IYMGSFSNIETHDMT
>AM475457
H*AMSKFP-K*RWDKMTTSLVESFNAW*RNERHHSICNFLMEHMAKLGFMFVKHKDESNN
---WKESKGQKIEDKVL*TIXKGEVYPVTPFMXGI--FWVC---------IGMTFLNVDI
MXRT------CTCRGWEML-GILCEHAAXI-------ILSIG*HVAXFVQDWYKFPM*EL
IYSGXFSGIGTHDMP
>AM486936
H*AMSKFP-KXRWDKMTTNLAESFNAWLRNERNHSICNF*MEHMAKLGSILVKHKEKSNN
---WKGSIGPKIEEKVLQKISKGEVYSXTSFMNGI--FGVC---------IRRTFLNVDI
MKRT------CTC*GWXML-XIPYEHVATI-------ILSMNHNVVXLVXDXYKFPMQEL
LYLGSFSGIETHDML
>AM423806
HWAISKFP-KQRWDKMTTNLVESFNAWLRNERRHSICNFLMEHMTKLGALLVKHKQESYN
---WKGSIGPKIEEKMVHNIVKGEVYPITPFMNGI--FGVC---------IRNAFLNVGI
MNRT------CTCRGWQML-GILCEHATTI-------ILSIGQNVVDFVEYWYKFLMQEL
IYLGSFSSIKIHDMP
>AM444795
H*AMSKFP-KQR*NKMNTNLXESFNAWLRNEXHHSIGNFLMEHIAKLDSMLVKHKGESNN
---WKGSIGPKIEENVLQNIANGEVYLITPFMNDI--XGVC---------IEMTFLNVDI
MKCT------CICRSWEML-GXPCEXATSV-------ILSIGHNVADXX---YKFPMQEL
IYTGSFSSLETHDMP
>AM462365
HWAMSKFQ-KKKRDKMTTNLAESFNAWLRNERHHSICNFLLEHMSKLGSMFVKHKEESNN
---WKGSIGPKIEDKMLQNIAKGEVYLVTPFMNDI--FGVC---------IGRTLLNVDI
MNRT------CTCRGWEML-GIPYEHVVAV-------ILSIVQNVAD----CYKYPMKEL
IYVSSFSGIETHDMP
>AM450987
Y*AMSKFS-KQRWYKMITNFVELFNALIRNERHHFI*NFLMKQMXKFGSILVKRKEESNT
---*NEFIGPKIEEKVVQNIAKGEVYLVTPFMNEI--FGVC---------IXXTFFNXXI
MSQT------CTCXG*QML-GIPCEHAVVV-------ILXIGQNVVDFVDDWYEFPRQEF
IYLGSFFGMETHDMP
>AM425181
HXAISKFK-KMRWDKMTSNLXESFNSWLRHERHHNICVFFIEHMDKLGSLLVEHKNGLVK
---WNGCIGPKTEENXALNIGKCENYITYLHXGSS--MKVS---------NGKAFLEVDL
MERT------CTCKA*QMX-XIPCDHACAA-------IRRMGFDVSDYVDDWYKYNLQEK
IYYGSMRILVTHDMP
>AM468790
HWAISKFK-KMRWDKMTSNLAESFNSWLRHEXHHNICVFFIEHMDKLGSLLVEHKNGLVK
---WNGCIGPKTEEKIALNIGKGENYITYLHLGSS--MKVS---------NGKAFLEVDL
MERT------CTCKAWQMS-GIPCDHACAA-------IRRMGFDVSDYVDDWYKYNLQEK
IYSGSMRTLVTHDMP
>AM424846
HWAISKFK-KMCWDKMTSNLAESFNSWLRHERHHNICVFFIEHMDKLGSLLVEHKNGLVK
---WNGCIGPKTEENIALNIGKGENYITYLHLGSS--MKVS---------NGKAFLEVDL
MERT------CTCKAWQMS-GIPCDHACAA-------IRRMGFDVSDYVDDWYKYNLQEK
IYSGSMRTLVTHDMP
>AM454334
HWAISKFK-KMRWDKMTSNLAXSFNSWLRHERHHNICVFFIEHIDKLGSLLVEHKNGLVK
---WNGCIGPKTEEKIALNIGKGENYITYLHLGSS--MKES---------NGKAFLEVDL
MERT------CTCKAWQMS-RIPCDHACAA-------IRRMGFDVSDYVDDWYKYNLQEK
IYSGSMRTLVTHDMP
>AM439733
HWAISKFK-KMRWDKMTSNLAESFNSWLRHERHHNICVFFIEHMDKLGSLLVEHKNGLVK
---WNGCIGPKTEEKIALNIGKGENYITYLHLGSS--MKVS---------NGKXFLEVDL
MERT------CTCKAWQMS-GIPCDHACAA-------IRRMGFDVSDYVDDWYKYNLQEK
IYSGSMRTLVTHDMP
>AM471529
H*AISKFK-KMRWDKMTSNLAESFNSWLRHERHHNVCVFFIEHMDKLGSLLVEHKNGLVK
---WNGCIGPKTEEKIALNIGKSENYITYLHLGSS--MKVS---------NGKAFMEVDL
MERT------CTCKAWQMS-GIPCDHVCAA-------IRRMGFDVSDYVND*YKYNLQEK
IYSGSMRTLVTHDMP
>AM463633
HWAISKFK-KMH*DKMTSNLAESFNSWLRHERHHNICVFFIEHMDKLGSLLAEHKNGLVK
---WNGCIGPKTXEKIALNIGKGENYITYLHLGSS--MKVS---------NGKAFLEVDL
MERT------CXCKAWQMS-GIPCDHACAA-------IRRMGFDVSDYVDDWYKYNLQEK
IYSGSMRTLVTHDMP
>AM443010
H*AISKFK-KMRWDKMTSNLAESFNSWLRHERHHNIYVFFIEHIDKLGSLLVKHKNGLVK
---WNGCIGPKTEENIALNIGKSENYITYLHLGSS--MKVS---------NGKAFLEVDL
MERT------CTCKAWKMS-GIPCNHACAA-------IR*MGFDVSDYVDDWYKYNLQEK
IYSGSMRTLVTHDMP
>AM439311
HWAISKFK-KMRWDKMTSNLAESFNSWLRHE*HHNICVFFIEHMDKLGSLLVEHKNGLVK
---WNGCIGPKTEEKIALNIGKGENYITYLHLGSS--MKVS---------NGKTFLEVDL
MERT------CTCKAWQMS-GIPCDHACAA-------IRRMGFDVFDYVDD*YKYNLKEK
IYSGSMRTLVTHDMP
>AM464942
HWAISKFK-KMRWDKMTSNLAESFNSWLRHERHHNICVFFIXHMDKLGSLLVEHKNGLXK
---*NGCIGPKIEEKIALNIGKXENYITYLHLGSS--MKVS---------NGKAFLEVDL
MERT------CTCKAWQMS-GIPCDHACAA-------IRXMGFDVSDYVNDWYKYNLQEK
IYFGSMCTLVTHDMP
>AM459685
HWELSKFK-KMRWDKMTSNLAESFNSWLRHERHHNICVFFIEHMDKLGSLLVEHKNGLVK
---WNGCIGPKTEEKIAXNIGKCENYITYLHLGSS--MKVS---------KGKAFLEVDL
MKRT------CTCKAWQMS-GIPCDHACAA-------IR*MGFDVSDYVDDWYKYNLQEK
IYSRSMRTLVTHDMP
>AM489114
HWAISKFK-KMRWDKMTSNLAESFNSWLRHEQHHNICVFFIEHMDKLGSLLVEHKNGLVK
---WNGCIGPKIEEKIALNIGKSENYITYLHLGSS--MKES---------NGKAFLEVDL
MERT------CTCKAWQMF-GIQCDHACVV-------IR*MGFDVSDYVDDWYKYNLQEK
IYSGSMRTLVTYDMP
>AM436272
HWAISKFK-KMCWDKMTSNLAESFNSWLRHERHHNICVFFIEHMDKLGSLLVEHKNGLVK
---WNGCIGPKTEENIALNIGKSENYITYLHLGSS--MKVS---------NGKAFLEVDL
ME*T------CTCKAWKMS-GIPCDHACAA-------IQRMRFDVSNYVDDWYKYNLQEK
IYSGSMRTLVTHDMP
>AM464458
HWAISKFK-KMRWDKMTSNLAESFNSWLRHERHHNINVFFIEHMDKLGSLXVEHKNGLVK
---WNGCIGPKIEEKIALNIGKGENYITYLHLGSL--MKVS---------NGKAFLEVNL
MERT------CTCKAXQMS-GIPCDHACAA-------IRRMGFDVSDYVDDWYKYNLQXK
IYSXSMRTLVTHDMP
>AM434079
HWAISKFK-KMRWDKMTSNLVESFNSWLRHERHHNICVFFIKHMDKL*SLFVEHKNGLVK
---WNGCIGPKTEEKIALNIGKGENYITYLHLGSS--MKVS---------NGKAFLEVDL
MERT------CTCKAWQMS-GIPCDHAFAA-------IRRMGFDISDYVDDWYKYNLQEK
IYFGSMRTLVTHDMP
>AM470995
HWAISKFK-KMRWDKMTSNLAESFNSWLRHERHHNICVFFIEHMDKL*FLLVEHKNGLVK
---WNGCIGPKTEENIALNIGKCENYITYLHLGSS--MKVS---------NGKTFLEVDS
ME*T------CICKAWQMS-RIPCDHACAT-------IRRMGFDVSNYVDEWYKYNLQEK
I*SGSMRTLVTHDMP
>AM464429
HWAISKFK-KMRWDKMTSNLAESFNSWLRHE*HDNICVFFIEHMDKLGSLLVKHKNGLVK
---WNGCIGPKTEENIALNIGKCENYITYLHLGSS--MKVS---------NGKTFLEVDL
MEQT------CTCKAWQMF-GIPCDHACVA-------IRRIGFEVSNYFDDWYKYNLQEK
IYSRSMGTLVTHDMP
>AM426360
HWAISKFK-KMRWDKMTSNLVESFNSWLRHKRHHNICVFFIEHMDKLGSFLFEHKNGLVK
---WNGCIGPKTKEKIA*NIGKGENYXTYLHLGSS--MKVS---------NGKAFLEVDL
ME*T------CTCKAWQMS-GIPCDHACAT-------IRRMGFDVFDYVDDWYKYNLQEK
IYSGSMRTLVTHDMP
>AM455882
HWAISKFK-KMRWDKMTSNLAESFNSWLRHERXHNICVFFXEHMDKLGSLLVEHKNGLVK
---WNRCIGPKIEENIALNIGKGENYITYLHLGSS--MKVS---------NGKXFLEVDL
MERT------CTCKAWKMS-GIPCDHACAV-------IWRMRFDVSDYVDDWYNYNLQEK
IYSGSMRTLVTHDMP
>AM477459
HWAISKFK-KMRWDKMTSNLAESFNSWLRHERHHNICVFFIEHMDKLGSLLVEHKNGLVK
---WNGCIGPKIEEKIALNIGKGENYITYLHLGSL--MKVS---------NGKAFLEVDL
MEGT------CTCKAWQMS-GIPCDHACAA-------IR*MRFDVSDYVDD*YKYNLQEK
IYSRSMRTLVTHDMP
>AM472236
HWAISKFK-KMRWDKMTSNLXESFSSWLRHERHHNIXVFFIDHMDKLGSLLXEXKNGLVK
---WNGCIGPKTEEXIALNIXKXENYITY-XXGSS--MKVS---------NGKAFLEVDL
MERT------CTCKAWQMY-GIPCDHVCAA-------IRRMGFDVSDYVDDWYKYNLQKK
IYSGSMRTLVTHDIP
>AM482040
HWAISKFK-----DKMTSNLAESFNSWLRHERHHNICVFFIEHMDKLGSLLVEHKNGLVK
---WNGCIGPKTEEKIALNIGKSXXYITYLHLGSL--MKVS---------NGKAFLEVDL
MERT------CTCKAWQMS-GIPCDHACAA-------IRRMGFDVSDYVDDWYKYNLQ*K
IYSGSMRILVTYDMP
>AM458696
HWPISKFK-KMHWDKMTSNLAKSFNSWLRHERHHNICVFFIEHMDKL*SLLVEHKNGLVK
---WNGCIGPKTEEKIALNIGNGENYITYLHLGSS--MKVS---------NXKTFLEEDL
MERT------CTCKAWQMS-GIPCDHTCAT-------IRQMGFDVSDYVDDWYKYNLQEK
IYSGSMHTLVMHDMP
>AM462254
HWAISKFK-KMHWDKMXSNLXESFNSWLRHKRHHNIFVFFIEHMDKLGSLLVEYKNGLVK
---WNGCIGPKTEEKIALNIAKSXNYITYLHLGSS--MKVS---------NGKTFXEVDL
MERT------CICKA*QMS-GIPXDHVCVA-------IRRMGLDVSDYVDDWYKYNFQEK
IYXRCMRTLVTHDMP
>AM478825
H*AISKFK-KMRWDKMTSNLAKSFNSWLRHE*HHNICVFFIEHMDKLGSLLVSHKNGLVK
---WNGCIGPKTEEKIALNIAKGENYITYLHLGSL--VKVS---------NGKSFLEVDL
IE*T------YTCKA*QMS-GIPCDHVCAA-------IQRMRFDVSDYVDDWYKYNLQEK
IYSGSMRTLITHDMP
>AM459949
HWAISKFK-NMHWDKMTSDMAXSFNSWLRXERHHNICVFFIKHMDKLGSLLVEHKNGLVK
---WNGCIGPKTKENIALNITKXENYITXLHLGSX--MKVS---------N*KTFLEVDL
MERT------CTCKAXQMS-GIPCDHACAA-------IXRMGFDVYDYVDDWYKYNLQEK
IYSGSIHTLVTHDMP
>AM433662
HWVISKFK-KMRWDKMTSNLAESFNSWLRHE*HHKICVFFIDHMDKLGSLLVEHKNGLVK
---WNGCIGPKTEENIAFNIAKDENYITYLHLGSS--NKVS---------NGKTFLEVDL
LERT------CTCKAWKIS-GIPCDHVCAA-------IRRMGFDVSDYVDDWYKYNLQEK
ICFGSMHTLVTHGMP
>AM459549
H*AISKFK-KMRWDKIVSNLVKSFNSWLKNE*HHNICVXFIEHMDKLGSLLVEHKNGLVK
---WNGCIGPKIEEKIVLNIAKGENYITYLHLGSL--MKVS---------NGKAFLEVDL
MERT------CTCKAWQMS-GIPCDHACAA-------IRRMGFDVSDYVDDWYKYNLKKN
IYSGSMRTLVMHDMP
>AM459406
HWAISKFK-KMRWDKMTIN*IESFNSWLRHERHHNICVFFIEHMDKLGSLLVEYKNGLVK
---WNGCIGSKIEXKIALNIVKGENYITYLHLGSL--MKIS---------NGKIFLEVDL
MERT------CTCKAWQMF-GIPCDHACVA-------IR*MGFDVSDYVDD*YKYNLQEK
IYFGSMLTLVTYDMP
>AM424572
HWAISKFK-KMRWDKMTSNLVESFNSWLRHERYHNICVFFIEHMDKLGSLLVEHKNGLVK
---WNGCIGHKTKEKIALNIGKDENYITYLHLGSS--MKVS---------NGKAFLEVDL
MERT------CTCKTWKMS-GIPCDQACEA-------IR*MMIGISEFAREX--------
XYSGSMRTLVTHDMP
>AM431771
HWAISKFK-KIHWDXMTSNMVESFNYWLKHE*HHNICVFFIEHMDKLGSLLVEHKNGLVK
---WNG*IGPKAEENIALNIAKGENYITYLHLGSL--MKVS---------NGKAFLEVDL
ME*T------CTCKSWQMS-GIPCDHACAA-------IWRMGFDVSNYVDDWYKYNL*EK
IHSGSMCTLVKHEMP
>AM460843
HWAISKFK-KMHWDKMTNNLAESFNSWLRHE*HHNICVFFIEHMDKLGSLLVKHKNGLVK
---WNGCISPKT*ENIALNIAKGENYITYLHLGSS--MKVS---------NGKAFLEVDL
MERT------FTYKAWQMS-GIPCDHTCAA-------IR*MGFDVSDYVDD*YRYNLQDN
IYFGSMRTLVTHKMP
>AM460448
HWTISKFK-KMRWDKMKSNLAESFNSWLRYKRHHNICVFFIEHMDKLGSLLFEHRNGLVK
---WNGCVGPKILEKIALNIAKGENYITYLHLGSS--MKVS---------NGKTFLEVAL
MEQT------CTCKAWQMS-GIPCDHICAV-------I*RMRFDVYDYVDD*YKYNLQEN
IYSRSMRTLVTHDMP
>AM429218
HWAISKFK-KIRWDKMXSNLAXSFNXWLRHERHHNICVFFIEHMDKLGSLLVEXKNGLVK
---*NGCIGPKTEENIALNIAKGENYITYLHLGSS--MKVS---------NXKTFLEVDL
XERT------CX------F-GIPCDHACXA-------IXRMGFDVXDYVDDWYKYNLQDK
IYSGSMCTLVTHXMP
>AM461638
HWAISKFK-KMRWDKMISSLAKSFNSWLRHERHHNIRVSFIEHMDKLGSLLVEHKNGLVK
---WNXCMGPKTKEKIALNVAKGENYITYLHLGSS--MKVS---------NGKTFLEVDL
IEKT------CTCKAWQMF-GIPCDYACAT-------IQRMGFDVSDYVDDWYKYNLQEK
IYSGSMHTLVTHDMP
>AM431824
H*AISKFK-XXRWDKMTNNLAKSFNS*LRHE*HHNICVFFIKHMDKLGSLLVEHKNGLAK
---WNGCISPKIEENIALNIAKGENYITYLHLGSS--MKVS---------NGKVFLEMDL
MK*T------CTYKAWQMS-GIPCDHTCVT-------IRRMGFDVSDYVDDWYKYNLQEN
IYFGSMCTLVTHDMP
>AM470483
HWAISKFK-KMHWDKMTSNLAESFNSWLRHE*HYNFCVFFIEHIDKLGSPLVEHKNGLIK
---WNGCIGPKTEENIALNIAKGENYITSLRLGSS--MKVS---------NGKAFLEVDL
ME*T------YTCKAWKMY-RIPCDHACAT-------I**MGFDVFDYVDD*YKYDLQ*N
IYSESMHTLVTHDMX
>AM464241
H*AISKFK-KMLWDKMTSNLVKSFNSWLRHE*HHNICVFFIEHIDKLGSLLVEHKNGLVK
---WNRCIGPKIEEKIALNIX---NYITSLRLGSS--MKVS---------NSKAFLEVDL
ME*T------YTCKAWKMS-RIPCDHACAT-------IRRMGFNVFDYVDD*YKYNLQEN
IYSESMRTLVTHDMP
>AM451006
HXAISKFK-KMRWDKMTSNLTESFNSWLRHERHHNICVFFIEHMDKLGYXLVEHKNGLVK
---WNGCIGLKIK*KIALKVTKCENDITYLNLGSS--MKAS---------NGKAFLEVDI
IE*P------CTCKTWQMF-GIPYDHTXAT-------IRRMGFNVFEFVDDWYKYNXQEK
IYSENMRTLVTHDM
>AM441081
HWAMSKFK-KMHWYKMTSNLVESFNSWLKHK*HYNICVFFIEHMDKLGFFLVKHKNGLLK
---WNGCIGPKKEKKIALNVAHGEKYTKYLHLGSS--IKVS---------NGKTYLEVDL
M*RN------CICKAWRIS-RIPCDHACVT-------I*RMGFNVSDYVDDWYKYNFQEK
IYSRSMCTLVTHDKP
>AM447942
HWAISKFK-KIRWDKMISNLAEX------------XXVFFIEHMDKLGSLLFEHKNGLVK
---*NGCIGPKTDEKITLNIAKGENYITYLHLGSS--MKVS---------NGKTFLEVDL
MEQT------YTCKA*QTS-RISCDHACAA-------IRRMGFDVFDYVDDWYKYNLQEK
IYSRSMRTLVTHDMP
>AM462454
HWAMSKFK-KMHWYKMTSILVESFNSWLKHK*HYNICVFFIEHMDKLGFVLVKHKNGLLK
---WNGCIDPKKEKKISLNVAHGEKYTTYX-XGSS--IKVS---------NGKTYLEVDL
MEQN------CICKAWRMS-RIPCDHACVT-------I*QMGFDVSNYVDD*YKY-----
------XTLVTHDKP
>AM427244
YWAISKFK-KTRWDKMISNLTEX------------XFVFLIEHMDKLGSLLLEHKNGLVK
---WNGCIGPKTEENIALNIAKGENYITYLHLGSS--MKVS---------NGKTFLEMDL
MEQT------CTCKA*KMS-RISCNXXCAT-------I*RMWFDVFDYVDD*YKYNLQEK
IYSGSMRNLVTHDMS
>AM441936
H*CMCKFP-KLRWDKMISNLAKSFNSWLRHEHHNNICVXFIEHMDKIGSLLNDHHSAMHK
---WKGLFDPKVAKKIAANIAKSQTYPTHVYIGGS--IKVS---------IRRTYLDVDL
IVEX------FTFKAWKMS-GIPCDHACAA-------IRRFGLDISNYLKHCFKXDI*EM
IYLSNMYTLVTRDIP
>AM431642
KWALSHDG-GRRYGIMTTNMSEVFNSVLKGARSLPITALVQLTFFRLNSYFVVRREQGAN
RLASNEEYTPYVDAKIKANVVKAGSHEIVLYDHIRGQFHVKTNKGTKSSSTRGRTYRINL
QEYA------CTCGKTLIY-GFPCSHILAA-------CHFRSVDFRPLVQHYYSTQSYYN
SWAPLFHPIFNVYEW
>AM476889
KWALSHDG-GRRYGIMTTNMSEVFNCVLKGARSLPITALVQLTFFRLNSYFVVRREQGAN
RLASNEEYTSYVDAKIKANVLKAGSHEIVLYDHIRGQFHVKTNKGTKSSSTRGRTYRINL
QEYA------CTCGKTLIY-GFPCSHILAA-------CHFHLVDFRPLVQHYYSTQSYYN
SWAPLFHPIFNVYEW
>AM441670
KWALSHEE-GRRYDIMTANMSEVFNSVLKGARSLPITALVQLTFFRLNSYFVVRREQGAN
RLASNEEYTPYVDAKVKANVVKAGSHEIVLYDHIRGQFHVKTNKGTKSSSTRGRTYRINL
QEYA------CTCGKTLIY-GFPCSHILAA-------CYFRSVDFRPLVQHYYSTQSYYN
SWASLFHPIFNVYEW
>AM481850
KXXLSHDG-GRRYGIMTXNMSEVFNSVLKXAXXLPITALVQLTFFRLNSYFVVRXEQCAN
RLASNEEYTPYVDAKIKANVVKAGSHEIVLYDHIRGQFHVKTNKGTKSSSTRGRTYRINL
QEYA------CTCGKTLIY-GFPCSHILAA-------CHFRLVDFRPLVQHYYSTQSYYN
SWAPLFHHIFNVYEW
>AM469524
KWALSHDG-GRRYDIMTTNMSEVFNSVLKGARSLPITALVQLTFFRLNSYFVVRREQGAN
RLASNEEYTLYVDAKIKANVVKAGSHEIVLYDHIRGHFHVKTNKGTKSSSTRGRTYRINL
QEYA------CTCGKTXIY-GFPCSXILAA-------CHFRSVDFRPLXQHYYSTQSYYN
SWAPLFHPIFNVYEW
>AM478256
KWELSHDG-GRRYGIMTTNMSEVFNNVLKGAHSLPITALDQLTFFRLNSYFVVKREQGAN
RLASNEEYTPYVDVKIKANVVKAESHEIVLYDQIRGQFHVKTNKGTKSSSTRGRTYRINL
QEYA------CTCGKTLIY-GFPCSHILAA-------CHFRTVDFRPLVQHYYSTQSYYN
SWAPLFHPIFNVYE*
>AM482060
K*ALSHDG-GRRYDIMTTNMSEVFNSVLKGARSLPITALVQLTFFQLNSYFVVRKEQCAN
RLASNEEYTSYVDAKIKENVVKAGSHEIVLYDHIRGQFHVKTNKGTKSNSTRGRTYRINL
QEYA------CTCGKTLIY-GFPCSHILAT-------CHFRSVDFRPLVQHYYSTQSYYN
SWVPLFHPIFNVYEW
>AM477261
KWALSHDG-GRRYGIMTKNMPEVFNSVLKRARSLPITALVQLTFFRLNSXFVVRREQDAN
RLASNEEYTPYADAKIKANEVKAGSHEIVLYDHIRGQFHVKTNKGTKSSSTRGRTYRINL
QEYA------CTCGKTLIY-GFPCSHILAA-------YHFRSVDFRPLVQHYYSTQSYVN
SWAPLFHPIFNVYEW
>AM457023
KWALSHDR-GRRYGIMTTNMSEVFNSVLKGARSLPITALV*LTFFQLNSYFVVRREQGAN
RLALNEEYTPYVNAMIKANVVKAGSHEIVLYDHIRGQFHVKTNKGTKSSSTRG*TYRINL
LEYA------CTCGKTLIY-GFPCSHILVA-------CHFRSIDFRPLVQHYYSTQLYYN
SWAPLYHPIFNLYEW
>AM438666
KXALSHDX-GRRYGIMTTNMLEXFNSVLKGAXSLPITALVQLTFFRLNSYFVVRREQGAN
RLASNEEYTPYVDAKIKANVVKXGSHEIVLYDHVRGQFHVKTNKGTKSSSTXGRTYRXNL
*EYX------CTCGKTLIY-GFPCXHILXA-------CHFRLVDFRPLVQHYYSTQLYYN
SWAPLFHPIFNVYEW
>AM473997
KWALSHDR-GRRYGIMTTNMSEMFNSVLKGARSLPITTLVQLTFFRLNSYFVVRKEQGAN
RLASNEEYTPYVDAKIKANMVKAGSHEIVLYDHIRGQFHVKTNKGTKSSSTRGRTYRINL
QEYT------CTCGKTLIY-GFPCSHILAA-------CHFSSVDFRPLVQHYYSTQSYYN
SWAPLX---XNVYEW
>AM457767
K*ALSHDG-GRMYGIMTTNMSEMFNSVIKGACSLPITTLVQLTFFRLNSYFVVRREQGTN
RLASNEEYTPYVDAKIKANVVKRRSHEIVLYDHIRGQFHVKTNKGTKSSSTRGRTYRINL
QEYA------CTCGKILIY-GFPCNHILAA-------CHFRSVDFKPLVQHYYSTQSYYN
S*APLFHPIFNVYEW
>AM470785
KWTLSHDG-GRMYDIMTTNMSEVFNSVLKGARSLPVTALVQLTFFRLNSYFVVRREQGAN
QLASSEEYTPYVDAKMKANVVKVGSHEIILYDHI*GQFHVKSNRGTKSSSTRGRTYRVNL
QEYA------CMCGKTLIY-GFPCSHILAA-------CHFRSVDFRPLVQHYYSTQSYYN
TWAPLFHPIFNVYEW
>AM427892
K*ALSHDG-GRRYDIMTTNMSKVFNSVLKGARSLPITALVQLTFFLLNSYFVVRREQCAN
QLASNEEYTPYVDAKIKANVVKAGSHEIVLYDHIRGQFHVKTNKSTKSSSTRGRTYHINL
PEYA------CTCGKTLIY-GFPCSHILAA-------CHFRSVDFKPLVQYYYSTQSYYN
SWASLFHPIFNVYE*
>AM456922
K*ALSHDG-GRMYGIMTTNMSEVFNSVLKGACSLPITTLVQLTFFRLNSYVVVRMEQCAN
RLASNEEYTPYVDAKIKANVVKMGSHEIVLYDHIRGQFHVKTNKGIKSSSTRGQTYRINL
QEYA------CTCGKTLIY-GFPCSHILVA-------CHFRSVDFKPLVQHYYSTQSYYN
S*APLFHHILNVYEW
>AM474031
KWVLSHDR-GRRYGIMTTNMSEVFNSVLKGARSLPVTALVQLTFFRLNSYFVVRREQCAN
RLASNEEYTPYVDAKIKANVVKVRSHEIVLYGHIQGQFHVKTNRSTKSSSISGRTCRVHL
HEYA------CT*GKTLIY-GFLCSHILAA-------CHFRSVDFRPLVQHYYSTQSYYS
TWAPLFHPIFNVYK*
>AM473027
K*ELFHDR-GRRYGIMTTNMLEVFNSVLKGARSLPVTALVQLTFFRLNSYFVVRSEQGAN
RLASNEEYTPYVDVKIKANVVKEGSHVIFLYDHI*GQFHVKTNRGTKSSSTSGRTYRINL
HEYE------CTCGKTLIY-GFPCSHILAT-------CHFRSVDFRPLVQKYYSTQSYYN
TWAPLFHPIFNVYEW
>AM488227
KWTFSHDG-GXRYXIMTTNMSEVFNSLLXGARSLPITALVQLTFFRLNSYFVVRREQCAN
RLASNEECTPYVDAKIKANVVKAGSHEIVLYDHIRGQFHVKTNKGTKSSSTRGGTYRINL
*EYT------CTCGKTLIY-GFPCSHILAA-------CHFRSIDFRSLVQHYYSTQSYYN
SWAPLFHPIFNVYEW
>AM483425
KWVLSHDG-GQRYGIMTTNMSEVFNSVLKGARSLPVTALVQLTFFRLNSYFVVRREQGAN
*LASNEEYTPYVDAKIKANVAKTGSHEIVLYDHIQGQFHVKTNRGTKSSSTGGRTYRVNL
*EYA------CTCGKTLIY-GFPCSHILAA-------CHCRLVDFRPLVQHYYSTQSYYN
TWAPLFHPIFNVYEW
>AM458631
KWALSHDG-GRRYDIKTTNTSKVFNSVLKGARSLXVTALVQLTFFRLNSYFVVKMEQXAN
RLASNEEYTPYXDAKIKANVVKAGFHEIVLYDHIQGQFHVKTNKGTKSSSTGG*TXXVNL
QEYA------CTCGKTLIY-GFPCSHILAA-------YHFRSVDFRPLVQHYYNTQSYYN
TWGPLFHPIFNLYKW
>AM451664
K*VLSHDK-GRKYGIMTTNMSEVFNSVIKGARSLPVIALVQLTFFLLNSYFFVRREQGAN
RLTLNEEYTPYVDAKIKANVVKVGSHEIVLYDHIQGQFHVKTNRXTKSSSTGGRTYRVNL
HEYA------CTCGKTLIY-GFPCSHILAT-------CHFRSVDFRPLVQHYYSTQSYYN
TWAPLFHPIFNVYEW
>AM442134
K*VLSHDK-GRKYGIMTTNMSEVFNSVIKGARSLPVIALVQLTFFLLNSYFFVRREQGAN
RLTLNEEYTPYVDAKIKANVVKVGSHEIVLYDHIQGQFHVKTNRXTKSSSTGGRTYRVNL
HEYA------CTCGKTLIY-GFPCSHILAT-------CHFRSVDFRPLVQHYYSTQSYYN
TWAPLFHPIFNVYEW
>AM446950
K*VFSHXG-GXMYXIMTTNMLEVFNSVLKRAHSLPIVALVQLTFFRLNSYFVVRREQSAN
RLASNEEYTPYVDAKIKTNVVKAGSHEIVLYDHIQGQFHVKTNRGTKSSSTSGRTYHINL
QEYA------CTCGKTLIY-AFPCNHTLAX-------YHFRSVDFRPLVQXYYSTQLYYN
TXVPLFHPIFNLYEW
>AM460056
KCALSHDE-GRRYDIMTTNMLKVFNSVLKEAHSLPVTALVQLTFFHLNSYFVVRMEQGAN
*LASNEEYTPYVNAKIKVNVVKVGSHEIVLYYHIQGRFHVKTSKGTKSSSASGRTYRVNV
HEHA------YICGKTLIY-GFPCSHILAG-------CHFRSVDFRPLXQHYYSTQSYYN
TWAPLFHPIFNVYEW
>AM464594
KWALSHDR-GRIYDIMTTNMSEVFNSVLKRARSLPVTVLVQLKFFRLNSYFVLRREQGAN
QLASNEEHTSYVDAKIKTNVVKAGSHEIVLYDHIQGQFHVKTSKGTKSISIGGRTYRVNL
HEHE------CMCGKTLIY-GFPCSHILAA-------CHFRSVDFRPLVQHYYNTQSYYN
TWAPLFHPIFNVYEW
>AM435582
KWVFSHDG-GRRYGIMTTNMLEVFNSVVKRACSLPVTALVQLTFFRLNIYFVVRREQGVN
RLASNEEYTSYVDAKIKANMVKAGSHEIVLYDHIQG*FHVKTSRSTKSSSTGGRTYRVNF
HEHA------CTCGKTLIY-GFPCSHILAA-------CHFRSVDFRPLVQHYYSTQSYYN
T*APLFHPIFNVXE*
>AM480678
KWALSHGG-GQRYDIMTTNMSKMFNSVLKGARSLPITALVQLTFFLLNSYFVVRMXQGAN
RLASNEXYNPYVDAKIKANVVKAGSHXIVLXDHIQ*QFHVKTNRGTKSSSIGGRTYRXNL
XEYA------CTCGKTLIY-GFXCSHILVA-------CHFR*VEFRLLVXHYYXTQSYYN
TWAPLFHPIFNVCEW
>AM486844
KWALSHDR-GRRYDIMTINMSEVFNNVLKGARSLLVTTLVQLTFFRLNSYFVVRREQSAN
RLASNEEYTPYVDAKIQTNVVKVGSHEIVLYNHIQGRFHVKTSWGTKSSSIGGRTYRVNL
HDHA------CMCGKTLIY-GLPCSHILAT-------CQFR*VDFRPLVQHYYNTQSYYN
TWAPLFHPIFNVYEW
>AM454758
KWVLSHDR-GRR*XIMTTNVSEVFNSVLKGAHNLPVIALVQLAFFRLNSYFVVSREQGVN
QLASNEEYTPYVDAKIKANVVKAGSHEIVLYDHIQG*LHVKTSRGTKSSLISGQTYRFNL
HEHA------CTCGKTLIY-GFPCSHILAA-------CHFRSIDCKPLVQHYYNTQSYYN
T*APLFHPIFNVYEW
>AM423838
K*ALSRDR-GRRYGIMTTNMSEVFNSVXKGARSLPXTALV*LTYFRLNSYFVVRREQGAN
RLASNE*YTPYVDAKIKVNVVKAGSHEVVLYDHIQGQFHVKTNRGIKSSSIGGRTYCVNL
HEYA------CTCGKILIY-GFPCSHILAA-------CHFCLVDFKPLI*HYYSTQSYYN
T*APLFHPIFNVYEW
>AM487801
KWALSHDG-C*R*DIMTTNMSEVFNSVFKRARSLPLTALVQLIFFRLNSYFVVKREQSVN
*LASNEEYTPYVNAKIKANVVKAGSHEIVLYDHIQG*FHVKTSRGTKSSSTGGQTYRFNL
HEHA------CMYGKTLIY-GFPCSHILVA-------YHFCLVDFRPLVEHYYSTQLYYN
T*APLFHPIFNVYE*
>AM428172
KWVPSHDR-GRMYDIMTTNMSEVFNSVLKRARSLPVIVLVQLTFFXLNSYFVVRREQGAN
RLASNEEYTPYLNAKIKTNVVKAGSHEIVLYDHIQGQFHVKTSRGTKNSSIGGRTYRVNV
HKHE------CTCGKTLIY-GFPCSHILEA-------CHFRSVDFRPLVQHYYST*SYYN
TWAPLFHPIFNVYEW
>AM423625
KWALSHNE-GRRYGIMTTNMSEVFNNVLKRARX---TALVQLIFFRLNSYFVMRKEQGVN
RLTSNEGYTPCVDAKIKANVVKVGSHEIALYDHIQGRFHVKTNRGTKSSSTGGRTYRVTL
QEYA------CMCGKTLIY-EFPCSHILAA-------CHFHSIDFKPLVQHYYSTQSYYN
TWAPMFHPIFNVYEW
>AM484669
KWVFSHDG-G*KYGIMTINMSEVFNNVLKMARSLPVTALV*LTFFRLNSYFVVRKEQGVN
*LALNEEYTPYVDAKIKVNVNKARSHEIVLYDHIQGRFHVKTSRGTKSSSIGGRTYRVNL
HEHA------RTCGNTLIY-GFPCSHILAX-------SHFLAVDFRPLVQHYYST*SYYN
TWAPWFHLIFNVYEW
>AM434948
KWALSHDE-GRKYGIMAINMLKVFNSVLKRACSLPVTALVQLTFFWLNSYFVVRREQGVN
RLDSNEKYTSYVDAKIKANVVKTGSHEIVLYDHIQG*FHVKTSRDTKSSSTGGRTYRVNL
HEHA------CTCDKTLIY-GFPCSHILTA-------CHFRSVDFRPLVQYYYSTQSYYN
TWVPLFHPIFNVXEW
>AM429170
K*AFSHDG-GQKYDIMTTNMSXXFNSVLKGAHSLPVTILVQLXFFRLNIYFXMRKEQGVN
RLASNEEYTPYVDAKIKANVVKXGSHEIVLYDHIQR*FYVKTSRGIESSSTGGRTYCVNL
HEHA------CTCGKTLIY-GFPCSHILAT-------CHFCSVDFRPLVEHYYNTQSYYN
AWAPLFHSIFNVYEW
>AM459819
K*AFSHNG-GRRYDIMTTNMSKVFNSVPKKARSLPITTLVQLTFFQLNSYFIVRREQCAN
QLASNEEYTPYVDVNNKANLVKVGFHELFLYDHIQGRFHVKTSSGTKSSSTSC*TYRVNL
HEHA------YTCGXTPIY-GFPCNHILAA-------CHFRLVDFRPLVQHYYST*SYYN
TWAPLFHPIFNVYEW
>AM433466
K*GFSHDR-G*RYNIMTTNMSEVFNSILKGACSLPITNLV*LTFFRVNSHFFVRREQDAN
RLVLGEEYTPYANAKIKTNVVKARSHDIVLYDHIQ**FHVKTSKGTKSGSSDN*TYHVNL
HEHA------CTCGKTLIY-GFPCNRILAA-------CHFCSIDFRSLVQHYYSMQSYYN
TWALLFHLIFNVHE*
>AM443725
K*VFSHDR-GRKYDIMITNMSEVFNSVLKRTHSLPITALVQLTLFQVNSYFVVRKKQGAN
QLALGEEYIPYVNAKMKANMVKMGSQKIVLYDHIQGQFHVKTSRSTKSNSSGGQTYHINL
HEHA------CKCGKTLIY-GFPCSHIIAA-------CHFCSFDF*SIVQHYYSTQSYYN
TWTPFFYPIFNVYE*
>AM467890
KXXFSHXR-XRIYGIMTTNMSKMFNSMLKRGXSLPVXALV*LTFXWVNSCFVVRNEXSAN
*LAXGEEYXPYVDAKIKEXVVKTGSHEIVLFDHIQGQFHVKSSRGTKNSSSGGQTYQVNL
HEHA------STCGKTLIY-GFPCNHILAA-------CHFRSVDFRSLVQHYYSTQSYYN
T*APLFHLVFNVYEW
>AM470975
KWVISHDE-GQRYGIVTINMX---SKVLKGACSXLXTALI*FTFFWVNGYFVVRKE*VVN
*LISKKEYTPYVDAKIKANVVKVGSHEIVLYYYIQE*FHVKTSKGTKSSXSGG*TYCVNL
HKHA------CKCYKTLIY-GFPCIHILVA-------FHFQSIDFRSLIQHHYNT*SYYN
TWAPLXHPIFNVYE*
>AM427263
KWVXSHDE-S*TYDIMTTNMSKVFNNVFKRXCSLXVTTXVQLIFXXINSYFVVKXKQVVX
*LALGEKYTPYXDAKFXANVVKVGSHEIXLYYHI*RRF*XKTSKSTKNSSSGGQTFHVNL
HEHX------YTYGKTLIY-GFPCSYILAA-------CHFHSIDFRSLVQHNYNTLSYYN
T*AALFHFIFNMYEW
>AM425424
K*VFSHDG-DRRCDIMTTNMLEAFNSVLKGARSLLVTALVQLTFFQVNGYFVVRREQGAN
QLASGGEYTTYX--------XKVGFHEIVLYXYI*GQXHV*TSXGTKSSSSGG*TYHINL
HEHA------YTCGKTLIY-GFPCSHILIS-------CHFRLVDFRLLVXHYYDIRSYYN
TWALLFXLIFNVYEW
>AM451669
K*ALSHDG-GRQYGIMTTNMSEVFNSVLKGARSFPITAFVQLTFYRVNSYFAVRK*HGAS
RLASGEQYT-YVDAKINANVVKAGSHEVILYDHFQ*LFHVKASKGSKKTSFGGRTYRVNL
REHG------CICGKTLIY-GFPCSHILAA-------CHFX-------VQHYYTIQSYFS
TWTPLFNPIHNEYEW
>AM434092
HWAMSKFP-KQRWDKMTTNLAESFNAWLRNERHHSICTFLMEHMAKLGSMLVKHKEESIN
---WKGYIGPKIEEKVQQKIAKGEVYPITPLMNGI--FGVS---------IGTTFLNVNI
MKRT------CTCRGWEML-GIPCEHAXAI-------ILSIGQNVVDFVQDWYKFPMQEL
IYSGSFSGIETHDMP
>AM455153
HWAMSKFP-KQRWDKMTTNLAESFNAWLRNERHHSICTFLMEHMVKLGSMLVKHKEESNN
---WKGCIGPKIEEKVQQKIAKGEVYPVTPFMNGI--FGVS---------IGTTLLNVDI
TKRT------CTCRGWEML-GIPCEHAAAV-------ILSIGQNVVDFVQDWYKFPMQEL
IYSGSFSGIETHDMP
>AM470743
HWAMSNFP-KQRWDKMTTNLVESFNA*LRNERHHSICTFLMEHMAKLGSMLVKHKEESNN
---WKGCIGPKIEEKVQQKIAKGEVYPVTPFMNGI--FGVS---------IRTTFLNVDI
IKRT------CTCRGWEML-GIPCEHAAAV-------ILSIGQNVVDSVQDWYKFPMQEL
IYSGSFSGIETHDMP
>AM461735
HWAMSKFP-KQRWDKMTTNLAESFNA*LRNERHHSICTFLMEHMAKLGSMXVKHKEESNN
---WKGCIGPKIEEKVQ*KXAKGEVYPVTPFMKGI--FGVS---------IGTTFLNVDI
MKRT------CTCRGWEML-GIPCEHAAAV-------ILSISQNVVDFVQDWYKFPMQEL
IYSGSFSGIETHDMP
>AM454173
HWAMSKFP-K*RWDKMTTNLAESFNAWLMNERHHFICTFVLEHMAKLGSMLVKHKEESNN
---WKECIGPKIEEKVQQKIAKGEVYLVTPFMNGI--FGVS---------IRTTFLNVDI
MKRI------CTCRGWEML-GIPCEHATIV-------ILSINQNVVDFVQDWYKFPMQEL
IYSGSFSGIETHDMP
>AM468426
HWAMSKFP-KQRWDKMTINFVESFKSWLRNERHHSICTFLMEHMAKLGSMLVKHKEESNN
---WKGCIGPKIEEKVQQKIAKGEVYPVTPFMNGI--FGVS---------IGTTFLNVDI
MKXT------CTCKGWEIL-GIPFEHVAAV-------ILSIGQNVVDFVQDWYKFPMQQL
IYSGSFSXIETHDMP
>AM451977
HWAMSKFP-KQRWDKMTTNLVESFNAWLRNERHHSICTFLIEHMDKLGSMLVKHKEESNN
---WKGCIRPKIEEKVQ*KIAKGEVYPVTPFMNGT--FGVS---------IGTTFLNVDI
MKCT------CTCRGWEML-GIPCEHVTTV-------ILSIGQNVVDFVQDWYKFPMQEL
IYLGFFSGIETHNMP
>AM450896
H*AMSKFP-KQRWDKMTTNLVKSFNAWLRNERHHSIYTFLMEHMAKLGSMLVKHKE*SNN
---WKGCIGPKIEEKMQQNIAKGKVYPVTSFMNGI--FGVS---------IGTTFLNVDI
MKRT------CTCRGWEML-DIPCEHAATV-------ILSIGQNVVDFVQDWYKFPMQEL
IYSSSFFGIETHDMP
>AM438610
HWAMSKFP-KQRWDKMTTNPAESFNAWLRNERHHSVYNFLMEHMAKLGSMLVKHKEESNN
---WKGCIGPKIEDKVQQKIAKGEVYPVTPFMNGT--FGVS---------IGSTFLNVDI
MKRT------CTCRGWEML-GIPCEHAAAV-------ILSIGQNVVDFVQDWYKFPMQEL
IYSGSFSGIETHDMP
>AM460156
HWAMSKFP-KQRWDKMTTNLTESFNVWLRNERHHSICNFPIENRAKLGSXLVKHKEESNN
---WKXCIRPKIEEKV*QKITKGEVYPVIPFMNGI--FGXS---------IGITFLNVDI
MKRA------CTCRGWEML-GIPCEHAAAV-------IISIGQNVVDFVQD*YKFPMQEL
IYSGSFSGIDTHDMS
>AM437461
YWTMSKFL-KQRWDKMTTNLAELFNSWLRNERHHSICNFLMDHMAKLGSMLIKHKEELNN
---WKGYIGPKIEDKVM*KIAKGEEYLVTLFMNRI--FGVY---------IRRTFLNVDI
MKRT------CTCRSWEML-GIPCEHAVTA-------IFSIG*NVDDFV*DWYKFPMQEL
IYLGSFSSIETHDMP
>AM469100
HWAMSKFP-KQRWDKMTTNLAESFNA*LRNERHHSIFNFLMEQMAKLGSMLVKHK*ESNN
---WKGFIGQKIEDKLL*KITKSEVYTVTPFMNGI--FGVC---------IRKTFLNVDI
MKRT------CICKGWEML-GIPCEHAVVV-------ILPIGKNVVDFVQDWYKFPMQEL
IYSGSFSGIETLDMP
>AM455567
HWAMSKFP-KPRWDKMTXXLAQSFNA*LRNERHHSICNFLME*MAK*GSMLVKHKEESNN
---WKGSVEPKIEDKVLQKIAKCEVYPVTSFMNGI--FGVC---------IWMTFLNVDI
MKHT------CTCRGWE----XPCEHATTI-------ILSIGHNVADFV*DWYKFPMQKL
IYSGSFSCIETHDMP
>AM463396
HWAMSKFP-KQRWDKMTTNLVESFNALLRNERHHSILNFLMEHMAXLGSMLVKHKEESNN
---WKGCIGSKIEDKVQ*KIAKGEVYLVTLFMNII--FGVS---------IGMTFLNVDL
RKHT------CTCRGWEIL-GIPCEHAITV-------ILSIGQNVVDFVQDWYKFPIQEL
IYSGSFSGIETHDMP
>AM448171
HWAMSKFP-KQRWDKMTTNLAESFNAWLKNERHHSICTFLMEHMAKLGSMLVKHKEESNN
---WNGCIGPKIEEKVQQKIAKGEVYPVTPFMNRI--FGVS---------IGTTFLNVDI
MKRT------CTCRGWEML-GIPCEHAAVV-------ILSIGQNVVDFVQDWYKFPMQEL
IYLGSFSGIETHDMP
>AM470260
HWAMSKFP-KKRWDKMTTNLAESFNAWLRNERHHSICTFLMEHMAKLGSMFVKHKEESNN
---WKGCIRPKIEEKVQQKIAKGEVYPVTPFMN*I--FGVS---------IGTTFLNVDI
MKRT------CTCRGLEML-GILCEHAAAI-------ILSIGQNVVDFVQDW*KFPM-XL
IYSGXFXGIGTHDMP
>AM428906
H*AMSKFP-KQRWDKMTTNLVESFNAWLKNERHHSICNFLMEHMAKLGSMLVKHKEESNN
---WKRFIRPKI*NKVLQKISKCEVYLVTLFINGM--FGVC---------IERTFLNVDI
MKHT------CTCRDWEML-GIXCEHAAAL-------ILSIGQNVANFVQDWYKFPMQEL
IYSSSFSDIETHDMP
>AM463304
HWAMSKFP-KQRWDKITTNLAESFNAWLRNERHHSICNFLMEHMAKLGSMLVKHKDESNN
---W--XIGLKIEDKVQ*KIAKGEVYPVTPFMNGI--FGVS---------IGSTLLNVDI
MKRT------CICRGWEML-GIPCERATTV-------ILSIGQNVVDFVQDWYKFPMQEL
IYSGSFSGIETHDMP
>AM472600
HWAMSKFP-KQRWDKMTTNLAESFNAWLRNERHHSICTFLMEHMAKLGSMLVKHKEESNN
---WKGYIGLKIEEKVQQKIAKGEVYPVTLFINGI--FGVS---------IGTTFLNVDI
MKRT------CTCRGWEMX-GIPCEHAAAV-------ILSIGHNVVDFVQDWHKFPMQEL
I*SGFFSGIETHDMP
>AM426680
HWTMSKFA-K*RWDKMTTNLAESFNVWLMNERHHFICTFVLEHMAKLGSMLVKHKEESNN
---WKECIGPKIEEKMQ*KIAKGEVYSVTPFMNGI--FGVS---------IRTTFLNMDI
MKRI------CTCRGWEML-GIPCEHETAV-------ILSIGQNVVDFVQDWYKFPMQEL
IYSGSFSGIETHDMP
>AM425130
HWAMSKFP-KQRWDKMTTNLAESFNAWLRNERHHSICTFLMEHMAKLGSMLVKHKEESNN
---WKGCIGPKIEEKVQQKIAKGEVYPVTPFMNGI--FGVS---------IGTTFLNVDI
IKRT------CTCRGWEML-GIPCEHAAAV-------ILSIGQNVVDFVQDWYKFPMQEL
IYSGSFSGIETHDMP
>AM478112
HWAMSKFP-KQRWDKMTTNLAESFNAWLRNERHHSICNFVMEHMAKLGSMLVKHKDESNN
---WKXSIGPKIEDKVLQKIAKGEVYPITPFMN*I--FGVH---------IGMTFLNVDI
MKHT------CTCRGWEML-GIPCEHATTV-------ILSISQNVADFVQDWYKFPTQEL
IYSGSFFGIETHDMP
>AM482219
HSAMSKFP-KQR*DKMTTNLARSFNAWLRIERHHSICNFLMEHMVKLGSMFVKHKDESNN
---WKGSTXPKIEDKVLQKIAKGEMYPITPLMNGI--FRVY---------IGMTFLNVDI
MKHT------CTCRGWQMM-GILCEHATTV-------ILSIGQNVADFVQDWYKFPMQEL
IYLGSFFGIETHDMP
>AM454401
HWAMSKFP-KQRWDKMTTNLAESFNAWLRNERHNFICTFLMEHMAKLGSMLVKHKEESNN
---WKECIRPKIEEKVEQKIVNGEVYPVTPFMNGI--FGVS---------IGTIFLNVDI
MKRT------CTCRGWEML-GIPCENATTV-------ILSIGQNVVDFIQDWYKFLMQEL
IYSGSFSCIETHDMP
>AM437015
HWAMSKFP-KQKWDKMTTNLAESFNVWLRNERHHFICNFLMEHMAKLGSMLVKHKEESNN
---WKGCIGPKIEDKVQQKIAKDKVYPVTPFVNRI--FGVS---------IRRTFLNVNI
MKRT------CTCRGWEML-GIPCEHTKAI-------ILSIDQNVVDFVQDWYEFPTQEL
IYSSSFSGIETHDMP
>AM426141
H*AMSKFP-KQRWDKMTTNLAESFNAWLRHERHHSICNFLMEHMAKLGFMLVKHKEQSNN
---WKGSLGPQIEENVLQNIAKGEVYPVTPFMNGI--FRVC---------ISKAFLNVDI
MKRT------CTCRXWQMF-RIPCEHATTV-------ILSIGHNVADFVDECYKFPMQEL
IYAGSFSSIETHDML
>AM425680
HWAMSKFX-KQRWDKMTTNLAESFNAWLRHEXHHSICNFLMEHMAKXGSMLVKHKEQSNN
---WKGSXGPXIEEXVLQNIVKGEVYPVTPFMNGI--FRVC---------IGRAFLNXDI
MKRT------XTCRG*QMF-GIPCEHATXV-------ILSIGHNVADFVDECYKFPMQXL
IYAGXFXSIETHDMP
>AM463647
HWAMSKFS-KQRWDKMTTNLAESFNAWLRHERHHSICNFLMEHMAKLGSMLVKHKEQSNN
---WKWSLRPQIEEKILQNISKGEVYPVTAFMNGI--FRVC---------IGRAFLNVDI
MKRT------CTCRGWQMF-GILCEHATTV-------ILSISHNVADFVDDCYKFPM*EL
IYSGSFSSIETHDMP
>AM472504
HWAMSKFX-KQRWDKMTTNLAESFNAXLRHERHHLICNFLMEHMAKLGSMXVKHKEQSNN
---WKWSLGPQIEEKVL*NIAKGEVYPITPFMNDI--FRVC---------IWRAFLNVDI
MKRT------CTCRGWQMF-KIPYXHAKII-------ILSIGHNVVDFFXDCYKFPMXEL
IYMGSFSNIETHDMT
>AM480961
H*AMSKFP-KQRLDKMTTNLAELFNVWLRHERHHFIFNFLMEHMAKLGSMLVKQKEQSNN
---*KGSLGPQIEEKV*QNIAKDEVYPVTPFINGI--FRVC---------IGRAFLNVDI
MKRT------CTCRGWQMF-RIPCEHATAV-------ILSIVHNVADFVDDYYKFPMQEL
IYAGSFSSIETHDMP
>AM443824
KWALSHDG-GRRYGIMTTNMSEVFNSMLKGARSFPITAFVQLTFYRVNSYFAVRREHGAS
RLASGEQYTPYVDAKINANVVKAGSHEVVLYDHFQGLFHVKAXRGSKKTSSSGSX-----
REHG------CTCGKTLIY-GFSCSHILAA-------CHFRSIDFRSFVQHYYTIQSYFS
TWAPLFNPIHNEYEW
>AM478138
KWAXSHDG-GRRYGIMTTNMSEVFNSVLKGARSFPITAFVQLTFYRVNSYFAVRREHGAS
RLASGEQYTPYVDAKINANVVKAGSHEVVLYDHXQGLFHVKASRGSKKTSSGGRTHRVNL
REHV------CTCGKTLIY-GFPCSHILAA-------CHFRSIDFRSFVQHYYTIQSYFS
TWAPLFNPIHNEYEW
>AM438718
KWALSHDG-GRRYGIMTTNMSEVFNSVFKGAQSFPITAFVQLTFYRVNSYFAVRREHGAS
RLASGEQYTPYVDAKINANVVKAGSHEVVLYDHFQGLFHVKASRGSKKTSFGGRTHRVNL
REHG------CTCGKTLIY-GFPCSHILAA-------CHFRSIDFRSFVQHYYTIQSYFS
TWAPLFNPIHNEYEW
>AM479992
KWALSHDG-G*RYDIMTTNMSEVFNSVLKGAQSFPITAFVQLTFYRVNSYFAVRR*HGAS
RLASGEQYTPYVDAKINANVVKTGSHEVVLYDHFQGLFHVKASRGSKKTSSGGRTHHVNL
REHG------CTSGKTLIY-GFPCSHILAA-------CHFRSIDFRSFVQHYYTIQSYFS
TWAPLFNPIHNEYEW
>AM475340
KWALSHDG-GRRYGIMTTNMSEVFNSVLKRARSFPITAFVQLTFYRVNSYFVVRREHGVS
RLASGEQYTPYVDAKINANVVKAGSHEVVLYDHFQGLFHVKASRGSKKTSSGGRTHRVNL
REHG------CTCGKTLIY-GFPCSHILVT-------CHFRSIDFRSFVQHYYTIQSYFS
TWAPLFNPIHNEYEW
>AM426759
KWALSHDG-GRRYGIMTTNMSEVFNSVLKGARSFLITAFVQLTFYRVNSYFAVRREHSAS
RLASGEQYTPYVDAKINANVVKAGSHEIVLYDHFQGLFHVKADKGSKKTSFGGRTYRVNL
HEHE------CTCGKTLIY-GFPCSHILVA-------CHFHSIDFRSFVQHYYTIQSCFS
TWAPLFNPIHNEYEW
>AM462588
KWALSHDG-G*RYGIMTTNMSEVYNSVLKGAQSFPITTFVQLTFYLVNSYFAVKREDGAS
RLASSEEYTPYVDAKINANVVKAGSHEVVLYDHFQGLFHVKARRGSKKTSSSGQPYRVNL
RDHG------CTCGNTLIY-GFPCSHILAA-------CHFRSIDFRSFVQYYYTMQSYFS
T*APLFNPIHNEYEW
>AM458808
KWALSHDG-GRRYGIMTMNMSEVFNSVLKGA*SFPITAFVQLTFYQVNSYFAVRREHGAS
RLASGE*YTLYVDA----NV-KAGSHEVVLYDHFQGLFHVKASRGSKKTSSGGQTYHVNL
CEHG------CT*GKTLIY-GFPYSHILVA-------CHFHSIDFRSFVQH*NTMHLYFS
TWAPLFNPIHNEYEW
>AM437317
KWALSHDG-G**YGIMTTNMSEVFNSVLKRA*SFPITAFVQLTFY*VNSYFAIRREHGAS
XLTSGEEYIPYVDAKINANVVKVGYHEVVLYEHFQGLFHVKVNRGSKKTSSGGRTYRVNL
CEHG------CTCGKTLIY-GFPCSHILAT-------CHFRSIDFRSFVQHYYTMHSYFS
T*APLFNPIHNEYEW
>AM484146
KWALSHDG-GRRYGIMTTNMSEVFNSVLKGA*SFPITAFVQLTFYRVNSYFVVRRERDAS
RLALGEEYTPYVDAKINANVVKAGSHEVFLYDHXQELFHVKASKCSKKTSSGG*TYRVNL
CEYG------CTCGQTLIY-GFLCSHILAA-------CHFHSIDFRSFVQHYYTMQSYFS
TWAPLFNLIHNEYEW
>AM433482
KWALSHDG-G*RYGIMTMNMSEVFNSVLKGARXFPITVFVQLTFYRVNSYFAVRREHGAS
RLASGEQYTPYVDAKINANVVKTSSHEVVLYDHFQGLFHVKASRGSKKTSFGGRTYRVNL
RELG------CTCGKTRIY-GFPCSHILAA-------CHFRSIDFRSFVQHYYTIQLYFS
TWASLFNPIHNEYEW
>AM488202
KWALSHDG-GRRYGIMTTNMLEMFNSVLKGA*XXPITAFVQLTFY*VNSYFVVRREHGAS
RLVSGEEYTPYVDVKINANVVKTSSHEVVLYDHFQGMFHVKANRGSKKTSFGGRTYRVNL
REHG------CTCGKTLIY-GFPCGHILVA-------CHFRSIDFRSFVQHYYTMQSYFS
TWTPLFNPIHNEYKW
>AM424294
KWALSHDG-DRLYGIMTTNTSEMFSSVLKGARSFPITAFVQSTFYRVNSYFAVRREHGAS
RLALGEEYTPYVDAKINANVVKAGSYEVVLYDHFQGLFHMKASTGSKKTSSGGRTYRVNL
HKHK------CTCDKTLIY-GFPCSHILAA-------CHFRLIDFRSFVQHYYIMLSYFS
TWAPLFNPIHNEYEW
>AM466527
K*ALSHDG-GRR*DIMTTNMSEVFSSVLKGA*SFLIIAFVQLTFYRVNSYLAVRREHGAS
RLTSGEE*TPYVDAKINANVIKANSHEVVLYDHFQGLFHVKASRSSKKISFGRQTYRVNL
REHG------CICGKTLIY-GFPCSHILAA-------CHFHAIDF*SFVQHYYTMQSYFS
TWTPLFDPIPNEY*W
>AM434563
KWALCHDG-GR*YDIITTNMSKMFNSVLKGA*SLPITTFXQLTFYXVNSYVVARRKHGAS
KLASGKEYTSXVDAKINANVVKIGPHEVVLYDHFQRLFHVKANRVSKKTSFGGQTYCVNL
HEHR------CTCGKTLMY-EFQCSHILAA-------CHFRSIDFRSFIQHYYTIQS*FS
IWAPLFNPIHNEYEW
>AM451422
KWALSHDG-G*RYGIMTMNMSKVFNSVLIGAQSFLITALVQLTFYQVNSYFAVRREHGAS
QLASGEEYTPYVDAKINANVVKASYHEVVLYDHFQGLFX-*ASRGSKKT-XGGRTYHVNL
CEHG------CTCGKTLIY-GFPCSHILAT-------CLFHSIDFRSFVQHYYTMQSYFS
TWAPLFKPIHNEYEW
>AM425375
KWALSHDE-GQQYGIMTTNMSEVFNNVLKGARSFPITAFVQLTFYRVNSYFVVRREHGAS
RLASGEEYTSYVDVKINANVVKAGSHEVVLYYHFQGLFHVKASRGRKNTSSDGRTYRVNL
HEHG------CTCGKTLIY-GFPCSHILTA-------CHFRSIDFISFVQHY-TMQSYFS
TWTPLFNPIHNEYEW
>AM481919
KLELSHDG-GRRYGIMTTNMSKVFNSVLKRARNLPIIAFIQLIFYQVNSYFVVKREHGAS
*LALGDEYTLYVDVKINVNVVKTSCHKVVLYDHFQ*LFHVKANRGSKKXLSGRRTYCVNL
HEYG------CTCGKTLIY-GFPCSHILTX-------CHFCSIDFR*FVQHYYTM*SYFN
TWAPLFYPIHNEYEW
>AM478011
KWTLSHDG-SRRYGIMTTNMSEVFNSVLKRARSFPITAFVQLTFYRVNNYFAVRREHGAS
RLALGTSYVDAVDVKMNANVVKASSHEVVLYDHFQRLFHVNASRGSKKTSSGGRTYRVNL
REHG------CTCSKTHIY-GFPCSHILAA-------CHFRSIDFRSFVQHYYTMQSYFS
TWALLFNPIHSEYE*
>AM448749
KWALSHDG-GRRYGIMXTNMSEVFNSVLKGARSLPVTALVQLTFFRLNSYFVVRREQGAN
RLASSEEYTPYVDAKMKANVVKAGSHEIVLYDHIQGQFHVKSNRGTKSSSTRGRTYRVNL
QEYA------CTCGKTLIY-GFPCSHILAA-------CHFRSVDFRPLXQHYYSTQSYYN
TWAPLFHPIFNVYEW
>AM436540
KWALSDDG-GRRYDIMTTNMSEVFNSVLKRACSLPATALVQLTFFRLNSYFVVRREQGAN
RLTSNEEYTPYVDAKIKANVVKAGSHEIVLYDHIQGQFHVKTNRGTKSSSTGGQIYRVNL
HEYA------CTCGKTLIY-GFPCSHILAA-------CHFCSVDFKPFVQHYYNTQSYYN
TWAPLFHPIFNVYEW
>AM460207
KWALSHDG-GQRYGIMTTNMS*VFNSVLKGAQSFPITAFVQLKFYRVNSYFATRREHGGL
TSGEK--YTPHVNAKINANVVKTGSHEVVLYDHFQGLFHVKASRGSKNTSFGW*TYHINP
REHG------CTCGKTLIY-GFPCSHILAA-------CHFRSIDFRSFFQHYYTMQSYFS
TWAPLFNPIHNEYEW
>AM447262
KWALSHDG-GRQYDIMTTNMSEVFNSVLKGARSFSITTFVQLTFY*VNSYFAIRREHGAS
RFASGEEYTPYVDAKINANVVKASSHEVVLYDHFQGLFHVKANRSSKKTSSGRQTYRVNP
CEHG------CTCGKTLIY-GFPCSHIQAE-------CHFHSIDFRSFVQHYYSMQSYFS
TWASLFNPIHXEYKW
>AM488655
KWALSHD*-GRRYGIMTTNMSEMFNGVLKGARSLPVTSLVQLTFFRLNSYFVVRKE*GVN
QLASNEEYTPYVNAKVKANVVKAGSHEIVLYDHIQGRFRVKTNRGTKSSLNSGRTYHVNL
QEYA------CMCSKXLIY-GFPCSHILAA-------CHFRSVDFRPLVQHYYSTQSCYN
TWAPLFHPIFNVYEW
>AM456461
K*ALSHEG-G*RYGIMTTNMSKVFNSVLKGARSLPITALVQLTFFWLNSYFIVRMEQSAN
QLASNEEYTSYVDAKIKANVVKAGSHEIVLYDHIQ*QFHMKTSRDIKSSSTGGXTYCVNL
HEHV------CTCGKTVIY-GFPCSHILVA-------CHFRSVDFKPLVQHYYNTQSYYN
T*IPLFHPIFNVYKW
