# Supplementary material for: Genome-Wide Analysis of the “Cut-and-Paste” Transposons of Grapevine
Source: PLoS One. 2008 Sep 3;3(9):e3107. doi: 10.1371/journal.pone.0003107 (PMC2528002; doi:10.1371/journal.pone.0003107)
Supplement: Dataset S8 — Multiple alignments used for the phylogenetical analysis of Jittery-like and Hop-like elements. (0.01 MB DOC) [file pone.0003107.s011.txt]

>Jittery
AVDEHGKLVYICWADATCRKSYTHFGD-LVSVDATYSTNQYNMRFAPFTGVNHHMQRVFF
GAAFLANEKIESYEWLFRTFLVAMGGK----APRLIITDEDASIKSAIRTTLP-----DT
IHRLCMWHIMEKVSEKV
>CAO66297.1|Jithouse-1
QGDSENPTGNIFWADANSRVNYQYFGD-TVTFDTAYRTNRYRVPFAPFTGWNHHGQPVLF
GCALLLNESESSFVWLFQTWLAAMSDH----HPLSITTDQDRIIRAAVAQVFP-----GT
RHRFCKWNVFREAQEKL
>CAN71534.1|Jithouse-2
QGDEDQCMSNIFWADPKARMNYTYFGD-TVTFDTTYRSNRYRLPFAPFTGVNHHGQPVLF
GCALLINESEASFVWLFKTWLAAMSGR----PPVSITTDHDRVIRLAVTQVFP-----VT
RHRFCKWHIFKECQEKL
>CAN68194.1|Jithouse-3
QGDDDQSPSNVFWADPKSRMNYTYFGD-TVPF----------CPFAPFTGVNHHGQPVLF
GCAFLINESEASFIWLFKTWLMAMSGR----PPVSITTDHDAVIGLAISQVFP-----ET
RHRFCKWHIFKKCQEKL
>CAN68961.1|Jithouse-4
QVDEEDRLSSVFWVDTRSRIAYNCFSD-VVAFDTTYQVNQYKMPFAPFTGLNHHKQSVLF
GCALLADETESTFIWLFTTWLESMSGR----QPGLIITDYDSAISRAVQRVFS-----ES
NHQYCKWHIMSKMPKEM
>CAN65848.1|Jithouse-5
QLDDDNRMTNVFWADARSRTAYNYFGD-AVIFDTMYRPNQFQVPFAPFTGVNHHGQMVLF
GCALLLDESESSFTWLFKTWLSAMNDC----PPVSITTDQDRAIQVAVAHVFP-----ET
RHCICKWHILREGQERL
>Hop
-LDESSRVTAVLFAHPKSLEYLKTYPE-VLILDSTYKTNRFKMPLLDIVGVDACQRTFCI
AFAFLSGEEEGDFTWALQALRSVYEDHNI-GLPSVILTDRCLACMNAVSSCFP-----GS
ALFLCLWHINKAVQSYC
>CAN61900.1|Mutavine-12
--SNDDHFEKLFVAHSISIEGFVRGCRPIIAIDSAHMSGPYGGALFSATSYDANDSMFLL
AFGVMSSENYEDWLWFLEKLKIVVGN-----KEVIIISDRHXALXXSVPEVFG-----IE
NHAYCYRHLKENFSSFL
>CAN72363.1|MUGvine-5
--GADNRFQRLFVSFYASIYGFLNGCLPIVGLGGIQLKSKYLGTLLSATSFDADGGLFPL
AFGVVDAENDESWMWFLSELRKALEMNTENVPQLTFLSDGQKGIQDAVKRKFP-----TS
SHAFCMRHLSESIGKEF
>MUDRAVI1|Repbase
--SQEGHFMQLFIAHAFSIQGFIMGCRPVLAIDSCHLSGPYKGALLSAIAYDADDGMFPL
ALGVVSSENYEDWYWFLDKLKGVLDG-----KEVVIISDRHQGILRSVSELFG-----TG
NHAYCYRHVKENFSSFF
>AM443824.1|Mutavine-14
NMQNEEAFQRVFWAFHPSIEGFKH-CRPVLTIDGTHLYGKYKGIVMIVMGCDGNNQLFPL
AFALTEGENVDSWGWFLACIRNRVTQR----RGLCVISDRHPGIMAAFADVYLGWSEPNA
YHRICMRHLASNFMTHF
>AM488008
NIDEESRLANLFWXDSTARMDYACFGD-VLAFDTTYRTNAYKKPLVVLVXVNXHHQTXVF
GCALLIDESVGTYEXVLETFLDAMMNK----KPISIVTDGDKAMRKAIKKVLP-----DT
CHXLCSWHLQRNAFTNV
>AM471191.1|Hopvine-1
-DAETNXVSDILFAHPKSIHLLNVYPY-VLIMDSTYKTNRYLMPLFEVVGVAPTGKIFFV
AFVFLKNEKEDSYIWELEHLKLLIDSD---DFSKAXVTDRELALVNALKXIFP-----NS
YHILCKHHIGKNVEKYC
>AM481806
NIDEESRLANLFWADSTARMDYACFGD-VLEFDTTYRTNAYKKPLVVLVGVNHHHQTVVF
GCALLIDESVGTYEWVSETFLDAMMNK----KPISVVTDGDKAMRKAIKKVLP-----DT
CHRLCSWHLQRNAFTNV
>CAN70078.1|Hopvine-2
-DEHNNCVRDLMFAHPSSLELLRAFP--------------------RVVGVTSTEKTFSV
AFAYLGSEREEAXTWALERLRSXIDXA---MLPRVVMTDREPSLMNALQKVFP-----MA
SNLLCRWHISTNILANC
>AM436031
NIDEESRLANLFWXXSTXRMDYACFGD-VLAFDTTYRTNAYKKPLVVLVGVNHHHQTVVF
GCALLIDESVGTYEWVLETFLDAMMNK----KPIXVVTDGDKAMRXAIKKVLP-----DT
CHRLCSWHLQRNAFTNV
>AM486852
NIDEESRLANLFWADSTXRMDYACFGD-VLAFDTTYRTNVYKKPLVMLVGVNHHHQTVVF
GCALLIDESVGTYECVLETFLDAMMNK----KPISVVTDGDKAMRKAIKKVLP-----XT
XHRLCSWHLQRNAFTNV
>AM453784
NIDEESRLANLFWADSTARMDYACFGD-VLAFDTTYRTNAYKNPLVVLVGVNHHHQTVVF
GCALLIDESVGTYEWVLETFLNAMMNK----KLISIVTDGDKAIRKAIKKVLP-----DT
CHRLCSWHLQRNAFTNV
>AM423492
NIDEESRLANSFWADSTAQMDYACFGD-VLAFDTTYRTNAYKKPLVVLVGVXHHHXTVVF
GCALLIDESVGTNEWVLETFLDAMMNK----KLISVVTDRDKAMRKAIKKVLP-----DT
CHRLCS-HLQRNAFTNV
>AM429243
NIDEESRLANLFWADSTARMDYACFGD-VLAFDTTYRTNAYKKPLVVLVGVNHHHQTVVF
GCALLIDESVGTYEWVLETFLXAMMNK----XPISVVTDGDKAMRKAIKKVLX-----DT
CHRLCXWHLQRNAFTNV
>AM487621
NIDEESRLANLFWADSTARMDYACFGD-VLAFDTTYRTNAYKXPLVVLVGXNHHHQTVVF
GCALLIDESVGTYEWVLETFLDAMMNK----KXISVVTDGDKAMRKAIKKVLP-----DT
CHRLCSWHLQRNAFTNV
>AM483742
NIDEESRLANLFWADSTARMDYACFGD-VLAFDTTYRTNAYKKPLVVLVGVNHHHQTVVF
GCALLIDESVGTYEWVLEXFLDAMMNK----KPXSVVTDGDKAMRKAIXKVLP-----DT
CHRLCXWHLQRNAFTNV
>AM427034
NIDEESRLANLXWADSTARXDYACFGD-VLAFDTTYRTNAYKKPLVVLVGVNHHHXTVVF
GCALLIDESVGTYEWVLETFLEAMMNK----RPISVVTDGDKAMRKAIKKVLP-----DT
CHRLCSWHLQRNAFTNV
>AM457002
NIDEESRLANLFWADSTARMDYACFGD-VLAFDTTYRTNAYKKPLVVLVGVNHHHQTVVF
GCALLIDESVGTYEWVLETFLEAMMNK----RPISVVTDGDKAMRKAIKKVLP-----DT
CHRLCSWHLQRNAFTNV
>AM449223
NIDEESRLANLFWADSTARMDYACFGD-VLAFDTTYRTNAYKKPLVVLVGVNHHHQTVVF
GCALLIDESVGTYEWVLETFLDAMMNK----KPISIVTDGDKAMRKAIKKVLP-----DT
CHRLCSWHLQRNAFTNV
>AM467639
NIDEESRLANLFWANSTTRMDYVCFGD-VLAFDTTYRTNAYKKPLVVLVGVNHHHQTVVF
GCALLIDESVGTYEWVLETFLDAMMNK----KPISVVTDGDKAMRKAIKKVLP-----DT
CHRLCSWHLQRNAFTNV
>AM478269
NIDE-SRLANLFWADSTARMDYACFGD-VLAFDTTYRTNAYKKPLVVLVGVNHHHQTVVF
GCALLIDESVGTYEWVLETFLDAMMNK----KPISVVTDGDKAMRKTIKKVLP-----DS
CHRLCSWHLQRNAFTNV
>AM438112
NIDEESRLANLFWADSTARMDYACFGD-VLAFDTTYRTNAYKKPLVVLVGVNHHHQTVVF
GCALLIDESVGTYEWVLGTFLDAMMNK----RPISVVTDEDKAMRKAIKKVLP-----DT
CHRLCSWHLQRNAFTNV
>AM468948
NVDEXSRPXNLFWADSTARMDYACFGD-VLAFDTTYRTIAYKKPLVVLVGVNHHHT-VVF
GCXLLKDESVGIYEWVLETLLITMMNK----KPISVVTDGDKAMCKAIKKVLS-----NA
CHPLCSWHLQ-NSFMNV
>AM478586
DVDEESRLANLFWADSTTRMDYACFGD-VLAFDTMYRKNAYKRPLVVLVGVNHHHQXVVF
GSVLLIDESVGTYEWVLETFLIAMMNK----KPISVVTDEDKSMCKAIKKVLP-----DV
CHRLCSWHLQRNAFMNV
>AM482981
NVDEESRLTNLFWADSTARMDYVCFGD-VLAFDTTYRTNSYKKPLVVLVGVNHHHQTVVF
GSALLIDESVSTYEWVLETFLIAMMNR----KPISVVTDGDKXMRKAIKKVLP-----HV
CHXLCSWHLQRNAFTNV
>AM431017
NVDEES-LANLFWVDSTARMDYACFGD-VLAFDTKYRTNAYKKPLVVLVGVNHHHQTVVF
GSALLIDESAGTCEWVLETFLIAMMNK----KPISVVTDGNKTMRKAIKKVLS-----DV
CHRLCSWHLQRNAFTNV
>AM466863
NVDEESQLTNLFWADSTARMDYVYFRD-VLAFDTMYRTNAYKKPLVVLVGVNHHHPTVVF
GSALLIDESVGTYEWVLETFLIAMMNR----KPISVVTDGDKAMRKAIKKVLP-----HA
CHRLCSWHLQRNAFTNV
>AM445017
NVDEESXLTNLFXVDSTAXMDYACFGD-VLAFDTTYRTNAYKKPLVVLVGVNHHHQX--F
GSVLLIDESVGTYKWVLETFLIAMMNR----KPISVVTDGDKAMRKAIKKVLP-----HV
CHRLCSWHLQRNAFTNV
>AM443513
NVNEESRLANLFWANSTTLMDYACFGD-VLTFDTTYRTNAYKKPLVVLVGVNHHHQTMVS
GCALLMDESIGTYEWVLETFLIAMMNK----KPIFVVIDGDKAMRKAI-KVLL-----DA
CHRMCSWX-QQNTFTNV
>AM454039
NFDEESLLANLFWADSTARMDYPCFGD-VLAFDTTYRTNAYKKPLVVLVGVNYHHQTMVF
GCALLMDESIGTYEWVLETFLIAMMNK----KPISVVTDGGKAMRKAIKRVLL-----NA
CHRMCSWNLQRNAFSNV
>AM434129
NVDEESRLKNLFLAYSTLRMDYACFGD-VLAFDTTYRTNAYKKPLVMXVGVNHHHQTMVX
GSALLIDESVGTYELVLETFLITMMNR----KPISVVTDGNKAMCXAIKKVLP-----DA
CHRLCSWHLQRNACTNV
>AM438828
KVDEKSRLANLFWVDSTTQMDYAFFKD-VLAFNITYRTKAYKKPLVVLVGVNHHHQTMVF
GCALLMDESIGTYEWVLETFLIAMMNK----KPISVVTDGDKVMRKAIKKVIP-----DT
CHCMCSWHLQN------
>AM438734
NIDEESQLANLFWAYSTARMDYACFGD-VLAFDITYRTNAYRKPLVMLVGVNHHHQTVVF
GCALLMDESIGTYEWVLETFLIAMMNK----KPIFGVTDGDKAMRKTIK-VLP-----DV
CRRMCSWHLQ-NAFTNV
>AM479661
NVDEES-LANLFWVDSIAQMDYVCFGN-VLEFYTTYRTNAYKKPLVVLVSVNHHHQTVVF
GCALLMDESIATYEWVLETFLIAILNT----KPISVVTDGDKAMHKAIKKVFP-----DA
CHRMCSWHLQQNAFTNV
>AM466555
NVDEESRLENLFWDDSTARMDYACFGD-VLAFDTTYKTNAYKKPLVVLVGVNHHHQTMVF
GCALLMNESIGTYEWVLETFLIAMMNK----KPISVVTDGDKAMCKTIXKVLP-----DA
CHRMCSWHRQQNAFTNV
>AM436689
NVDEESQLANLFWVDSIARMDYVCFEG-VLAFDTTYRTNAYKKPLVMLVGVNHHHQIVVF
GCALWMDESIATYEWVLETFFIIMMNK----KLISVVTDGDKTMRKAIKKVIS-----DG
FHRMCSWHLQRNAFTNV
>AM450759
NVDEES-LANLFXADSTSRMDYACFGD-VLKFDTTYRRNAYXKPLVVLVSVNHHHQTVVF
GCALLMDESITTYEWVFETFLIAMMNK----KPISVVTDGNKAMR-AIKKVLP-----VA
CHHMCSWQLQRNAFMNV
>AM477421
XXDEESQXXNLFWXDSTT-MDYMCFGY-VLXFDTTYRTNAYKKPXXVLVGVNHHHQTVVL
GCALLMDXSIATYEWVLEXFLITMMXK----KPISXVIDGDKAMXKAIKKVLP-----KX
CHRXCSWX--XNAFTNV
>AM444753
NVDEESRLTNLFWADSTARMDYACFGD-VLTFDTTYRTNAYKKPLVMLVGVNHHHQTVVF
GCVLLMDKSIATYEWVLETFLIAMMNM----KPISVVTNGDKAMRKAIKKVIP-----GT
FHRMYSWHLQQNAFMNV
>AM479795
NVDEESRLANLFWADSTARMDYVCXGD-VLAFDTTYRTNAYKKPLVVLVGVNHHHQTVVF
SSALLIDESVGTYEWVLETFLIAMMNR----KPISVVTDGDKAMRKAIKKALP-----HA
CHRLCSWHLQRNAFTNV
>AM463313
NVDEESQLANLFWVDSTSKLDYLCFRN-VLXFDTTYQKNVYKKSLFMLVGVNHHHQIVMF
ACALLMDESIGTYEWVLETFLIAMMNK----RPISIVIDGDEAMXKVVXKVLP-----NA
CHQM---HLQQNAFTNM
>AM455309
NVDEESXLAXLFWADSTAXMDYVCFGD-ILTLDTTYRTNAYKKPLVVLVGVNHHHQTVVF
GCVLLMNESIGTYEWVLETFLX--------------------------------------
--------XXRNAFTNV
>AM471029
NIDEESQLANLF-VDSTYRLDYACFRD-VLAFDTTYRTNAYKKSLVVLVGFNHHHQTLVF
GFMLLMDESISTY-EVLDTFLITMLNK----KLISIVTDGNKAMCKATXXVLL-----DA
CHIMIACYLQYNVFTNV
>AM426053
NIDEESQLANLF-VDFTYRLDYSCFRD-VLEFDTTYRTNAYKKSLVVLVGFNHHHQTLVF
GFMLLMDESISTY-EVLETFLIKMMNK----KLIYIVTDGDKAMSKATXXVLP-----DA
CHIMTACYLQ-NVFTNV
>AM448612
NVDKESRLAN-FFVDST-LLDYACFRD-ILAFDTTYT-NAYKKPLVMLVGVNHHHQTVAF
GCALLIDESIDTYEWVLETFLIVMMHK----KPISIVIDEXKAMRKKI-KVLS-----NV
CHQMCA-HLQQNAFTNI
>AM424400
NIDEESQLVNLFWVDSTYRLDYACFRD-VLAFDTTYQTNAYKKSLVVLVGFNHHHQTMVF
GFIQLMDESIGTC-EVLETFLITMMNK----KLISIVTDGDKAMCKVKXXVLP-----DA
CHIMSACYLQ-NVFTNV
>AM475787
NVDDESQLANLFWANSTS-LDYACFGD-VLAFDITYRTNSYKKPLVVLVGVNHLHQTVVF
RCVLLIDERIGTYE-VLKTFXIAMMNK----KXIYVVXDENKAMCKVIXKXLP-----YA
XH-MCV-HLQN-AFTNV
>AM425859
NIDEASQLANLF-VDSTYRFDYACFRD-VLAFDITYRTNAYKKSLVVLVGFNHHHQTLVF
GFMPLMDESIGTYXQVLETFLITMMNK----KLISIVTDGDKAMCKATXXVLP-----NA
CHIMIACYLQ-NVLTNV
>AM447097
NVDEESRLSNXFWADSTSRLDYMCFRD-VLXFDITYQTNAYKKSLVMLVHVNYHHQTVVF
DCALLIDEIIGTYE-VLEMFLILMMNM----KPLXVVIDENKTMRKAIKKILH-----DR
CHCLCA-HLQN-XFTNV
>AM481798
NVDEESWLANLF-ANFTF-LDYACFGD-VLAFDTTYWTNGYEKQFXVLVXVNHHHQIVVF
GCALLIDESISTYECMLETFFIAMMNK----KPIFIVTNGDKAMXNXIKKVLP-----DG
CYRLCAHF--QNAXXNV
>AM455290
NVDEESHLANLFWADSTARMGYACFGD-VLAFDTTYRTNAYKKPLVVLVGVKHHQQIVVF
GCELLMDESIGTYEWVLETFLIAMMNK----KPISVVTDENKAMHKAIKKVFP-----NV
CHRMCSWHLQQNAFTNV
>AM478581
SVDEEGWLTNIFCANSTLQIDYTSFDD-VLAFDTTYRTNAYKMPLVVLVGVNHHHQTVVF
GSALLIDENINTYEWVLETFLLAMMNK----KPISIVINGDKAMCKVIKMVLP-----YS
CHRLSS--WHLNTFTNV
>AM433798
SVDEESRLANLF-ANSTSQLDYASFDD-VLTFDTTYRTNAYKKPLVVLVSVNHHHQTVVF
GSTLLTDESICTYEWVLETFLLTMMNK----KPILVVIDGNKTMHKVIEKVIP-----NS
RHCLCAH-IQQNVFTNV
>AM453180
NINEESRLTNLF-ANSTTRMDYACFGD-VLAFDKTYRTNAHKKPQVVLVGVNHHHQTVVF
GSALLIDESVGTYE-VLEIFLIAMINR----KPISIVTDGDRAMCKAIKKVLP-----DA
CHRLCSWHLQQNAFTNV
>AM485404
IIDEESQLANLF-VDSTYRFDYACFRD-VLAFDXTYRTNAYKKSLVVLVGFNHHHQTLXF
GFMXLMDESIGTY-XVLETFLITMMNK----KLISXXTDGDKAMCKATXXVLP-----NA
CHIMIACYLQ-NVXTNV
>AM434961
NVDEEGQLANLFWTDSTSHIDYACFGN-VLAFDTTYQTNAYKKPLVILVGVNHHDQMMDF
GCALLMDESIXTYEXVLQTFLLAMMDK----KPFSVVTDGDKAMRKEIKKXLP-----YX
CHRLC------------
>AM444185
NVD-ESLLANLFWVDSTS-LDYACFRD-MLXFNTTYXTNAYKNLFFVLXGIKHHHQIVVF
GCILLMDGSIGTYE-VLKLFFXTMINK----KPIFVVTNGGKIMYKTIKEVIF-----DV
CHRLCAWN--FNAFTNV
>AM428704
NIDEESRLANLFWADSTARMDYACFGD-VLAFDTTYRTNAYKKPLVVLVGVNHHHQTVVF
GCALLIDESVGTYEWVLETFLDAMMNK----KPISVVTDGDKAMRKAIKKVLP-----DT
CHRLCSWHLQRNVFTNV
>AM483604
NIDEESRLVNLFWADSTARMDYACFGD-VLAFDTTYRTNAYKKPLVVLVGVNHHHQTVVF
RCALLIDESVGTYEWVLETFLDAMMNK----KPISVVTDGDKAMCKAIKKVLP-----DX
CHRLCSWHLQRNAFTNG
>AM433225
NVDEDNHLANLFWVDSTSKLDYSCFGD-VLAFDATYRTNAYKKPLVILVDINHHHQTIVF
ECALLVDESVSTYTRVLETFLDVMNNK----KPLSVITDGKKAMRKAIKRIFP-----DS
CHRLCAWNIQRNAFTNV
>AM467384
NVDEDNHLANLFWADSTSKLDYNCFGD-VLAFDTTYRTNAYKKPLVILVGINHHHQTIVF
GCALLVDESVSTYTWVFETFLDAMNNK----KPLSVITDGDKAMRKAIKRIFP-----DS
CHRLCAWHIQRNAFTNV
>AM425727
NVDEDNHLANLFWADSTSKLDYSCFGD-VLAFDTTYRTNAYKKPLVILVGINHHHQTIVF
GCALLVDESVSTYTWVLETFLDAMNNK----KPLSVITDGDKAMRKAIKRIFP-----DS
CHRLCAWHIQRNAFTNV
>AM476352
NVDEDNRLANLFWAYSTSKLDYSCFGD-VLAFDTTYRTNAYKKPLVILVSINHHHQTIVF
GCAFLVDESVSTYTWVLETFLDAMNNK----KPLSVITDGDKAMRKAIKRIFP-----DS
CH-LCAWHIQRNAFTNV
>AM470473
NVDEDNHLANLFWADSTSKLDYSCFGD-VLAFDTTYRTNAYKKPLVILVGINHHHQTIVF
WXALLVDXSVSTYTWVXETFLDAMNNK----KPLSVITDGDKAMRKAIKRIFP-----XS
CHRLCAWHIQRNAFTNV
>AM454396
NVDEDNRLANLFWAXSTSKLDYSCFGD-VLAFDATYRTNAYKKPLVILVGINHHHQTIVF
GCALLVDESVSTYTRVLETFLDVMNNK----KPLYVITDGDKAMRKAIKRIFX-----DS
CHRLCAWHIQRNAFTNV
>AM448173
NVDEDNRLTNLF-VDSTSKLDHTCFGD-VLAFDTTY-TNAYEKPLVVLVDINHHHLTCLF
GCALLVDESVSTYKWVLGIFLNAMNNK----KPLFVITTGDKAMRKAIKRIFX-----GF
YHRLCA-HIQHNAFTNV
>AM424316
NVDEDNHLANLFWANSTSKLDYTYFGD-VLAFDTTYRTNAYKKPLVILVGINHHHQTIVF
RCALLVYESVSTYTWVLETFLDAMNNK----KPLSVITDGDKAMRKAIERIFP-----NS
YHRLCGWHIQRNAFINV
>AM463169
NVDEYNHLANLIWANSASGLDYTCFGD-VLAFNTTYRTNTYRKPLVILVNINHYHQTIAF
GCALLVDESVSTYIWLLETFLDXMNNK----KPFSIITNRDKTMCKTIKRIFP-----NS
YN-LCAWHIQCNAFTNV
>AM482627
NVDEDNCLANMFWADSISNLDYTWFGD-VLAFDTTYQTNAYKKPLVILVGINHHHQTIVF
GCALLLDESVSTYTWVLETFLEAMNNK----KPLYVIINGDKAMPKAIKRIF------NS
YHRLC-AHIQRNAFTNL
>AM459834
NVNEDNRLANLFWADSTSKLDYSCFGD-VLAFDTTYQTNAYKKPLVILVGINHHHQTIVF
GCALFVDESVSTYNWVLETFLDAMNNK----KPLYVITDGDKAMRKAIKRIFP-----DS
CHRLCAWHIQRNAFTNV
>AM430370
NVDEDNCLANLFWANSTSKLDYNCLGD-VLAFDTTYRTNAYKKPLVILVGINHHHQTIVF
GCALLVDESVSTYT-VLETFLDAMNNK----KPLSVITDGDKAMREAIKRIFP-----DS
CHRLCAWHIQCNAFTNV
>AM445513
NVDEDNRLANLFWADSTSKLDYSCFGN-VLAFDTTYRTNAYKKSLVILVGINHHHQTIVF
GCALLVDESVSTYNWVLETFLDAMNNK----KPLSVITDGDKAMCKAIKRIFL-----DS
CHQLCAWHIQRNAFTNV
>AM434118
NVDEDNRLTNLFWANSISKLDYTCFGD-VLAFDTTYRTNAYKKLLVILVSINHHHQTIVF
RYALLVDESVSTYTWVLETFLDAMNNK----KPLFVINDGDKAMHKSIKRIFP-----NS
YHRLCAWHN-CNAFTNV
>AM437761
NVDEDDRLANLFWANSTSRLDYTCLGD-VLAFDTTYQTNAYKNLVVILVGIIHHHQTIVI
GCALLVNESASTYTWVLETFLDAMNNK----RPLSIITDGDKAMHKTIKRIFS-----YS
CHRLCA-HIQRNAFTNV
>AM440702
NVDEDNRLANLFWVDXTSRLDYTCLGD-VLSFDTTYXTNAYKNPLVILVGINHHHQTIVI
GCVLXVYESASTYTWILETFLDAMNNK----RPLSIITYGDKAMXKAIKRIFS-----YS
YHRLCAWHIQHNAFTNV
>AM473761
NVDEDNRLPNLFWVDSTSKLDYTCFRD-VLAFDTTYRTNAYKKSLVILVGINHYHKTIVF
GCALLVDESVSTYTWVLETFLDAMNNK----KPISVITDGDKTMCKAIKRIFS-----DS
YHRLCAWHIQRNAVTNV
>AM445894
NVDEDNRLANLFWAYSTSKLDYSCFGD-VLAFDTTYRTNAYKKLLVILVGINHHHQTIVF
GCAVLVDESVSTYTWVLETFLDAMNNK----KLLFIITDEDKAMRKAIKRIFP-----YS
CHRLCA-HIRN-AFTNV
>AM484746
NVDKDNHLANLFWANSTSRLDYTYFGD-VLAFNRTYQTNANRKLLVILVDINHHCQTIVF
RCALLVNESLYTYTWILETFLDAMNNK----KLFFIIIVYDKAMHQAIKRIFL-----EY
YHWLCAH-IQRKTFTNA
>AM452679
NVDKDNRLTNLFWPNSTRILDYTYFRN-VLAFNRTYETNAXRKLLVILVDINHHNQIVVF
RCALLVDESLYTYT-VLETFLDVMNKK----X----------------------------
-----------------
>AM488920
NVDEDNHLANLFWADSTSKLDYSCFGD-VLAFDTTYRTNAYKKPLVILVGINQHHQTIVF
GCALLVDESVSTYTWVLETXFDAMNNK----KPLSVITDGDKAMRKAIKRIFP-----NS
CHRLCAWHIQRNAFTNV
>AM443142
NVDKDNRLTNLFWPNSTRILDYTYFRN-VLAFNRTYETNANRKLLVILVDINHHNQIVVF
RCXLLVDESLYTYT-VLETFLDVMNKK----KFFSVIIDEDKARCQAIKRIFL------F
YHWLCAYYIQCKTFINV
>AM426498
NVDEDNHLANLFWADSTSKLDYSCFGD-VLAFDTTYRTNAYKKPLVILVDINHHHQTIVF
GCALLVDESVSTYTWVLETFLDAMNNK----KPLSVITNGDKAMRKAIKRIFP-----DS
CHQLCAWHIQRNAFTNV
>AM469108
NVDEDNRLANLFWADSTSKLDYSCFGD-VLAFDTTYXTNAYKKPLVILVGINHHHQTIVF
GCALLVDESVSTYTWVLETFLDAMNNK----KPLSVITDGDKAMRKAIKRIFP-----DS
CHRLCAWHIQXNAFTNV
>AM451442
NVDEDNHLANLFWADSTSKLDYSCFGD-VLAFDTTYRTNAYKKLLVILVGINHHHQTIVF
GCALLVDESVNTYT-VLETFLDAMNNK----KPLSVITNGDKAMRKAIKRIFP-----DS
CHRLCAWHIQRNAFTNV
>AM439328
NVDEDNHLANLFWADSTSKLDYNCFGD-VLAFDTTYRTNAYKKPLVILVGINHHHQTIVF
RCALLVDESVSTYTWVLETFLDAMNNK----KPLSVITDGXXAMRKAIKRIFP-----NS
CHRLCAWHIQRNAFTNV
>AM470144
DVDEDNRLENLF-VYFTSRLDYTCFGD-VLVFDTTY-TNAHRK-LLVIXSINHHHQTILF
RCALLMDGSVNTYTWVLEIFLDAMNNK----TPLFVIINEDKMRHKVIKRIFL-----XX
YHGVYAWYIQHNAFTNV
