# Supplementary material for: Genome-Wide Analysis of the “Cut-and-Paste” Transposons of Grapevine
Source: PLoS One. 2008 Sep 3;3(9):e3107. doi: 10.1371/journal.pone.0003107 (PMC2528002; doi:10.1371/journal.pone.0003107)
Supplement: Dataset S9 — Multiple alignments used for the phylogenetical analysis of PIF elements. (0.02 MB DOC) [file pone.0003107.s012.txt]

>Zm_PIF_A5
GALDGTH-IDVPVPLADQKRYRNR-KQQITTNVLGVCDRHMXPVYVLAGWEGSASDSRVL
RDAM--SRDDAFAIPS--GKYYLVDAGYTNGPGFL-APYRSTRYHLNEWAAQ--QNNPSN
A-KELFNLRH
>At_Harbinger_B
GALDGTH-VSVRPPSGDVERYRGR-KSEATMNILAVCNFSMKFNIAYVGVPGRAHDTKVL
TYCA--THEASFPHPPA-GKYYLVDSGYPTRSGYL-GPHRRTRYHLELFNRG---GPPTN
S-RELFNRRH
>Bo_BH561775_B
GALDGTH-ISVRPPKRNAEAYRGR-KQEPTMNVLAICNFDMKFIYAYVGVPDRAHDTKVL
TYCA--RNEPFFPHPPN-GKYYLVDAGYPTRTGYL-GPYRRVRYHLDQFNRG---GPPTN
S-REVFNRRH
>Bo_BH485472_C
GAVDGVH-VCVKVKPELQGMYWNR-HDRTSFNIMAICDLNMLFTYVWNGAPGSCHDTAVL
TMAQ-DGDSDFPLPPGD--KYYVADSGYPNKQSFL-APYRSSRYHMSHFNNG---PPPKN
K-QELFNRCH
>Zm_AF072725_D
RTIDGSH-FPVIVPR--------R-HVYASQNVMAVCDFDMWFTFAVTGWLGSVHD-LVL
QETL-IATTTSFPIHAN--KYYLVDSGQRNRLGYF-APYKGQKYHVTERQHG---RHPVD
E-KGVFNYAH
>At_AC007123_A3
GAIDGTH-INAMVQGPEKASYRNR-KGVISQNVLAACNFDLEFIYVLSGWEGSAHDSKVL
QDAL-TRRTNRLQVPEG-NKYYLADCGFPNRRNFL-APLRSTRYHLQDFRGEG--RDPTN
Q-NELFNLRH
>Lj_AP004528_A4
GAIDCTH-VRVKVPVEHAPRYRGR-KEYPTQNVFAACSFDLKFTYVLPGWEGTASDSRIV
KSAL-TREY-ALKVPQ--GKYYLADAGFPLKACLI-TPYRGERYHLQEYSR----NPPQN
A-RELFNNRH
>Sh_AY362818_A2
GALDGTH-VPITIGQDKASPYRNR-KGTLSQNVMFACDFDLKFTFISSGWEGSASDAGVL
RSAL----GKGFTVPD--GKFYLVDGGYANTPSFL-APYRGVKYHLSEFRRRGQRGNAYA
NYKELFNPRH
>Hv_BF628721_A1
GAIDGTH-VRASVTKDMEPSFRGR-KIPTTQNVMAAVDSDLRFTYVLAGWEGSAHDALVL
HDAL--TRPNGLRVP---GKFYLADAGYGAKPGFL-PPFRGVRYHLNEWGN----NPPIN
E-KELFNLWH
>AM439375
GVIDGTH-IPVVVPRDRKIPYIGR-KGVTTQNVMAVCDFNMCFTFAWAGWEGVAHDARVF
LEAL-RRPELGFPHPPK-GKYYLVDAGYPQMSGYL-GPYKGERYHLPDFRRG---SSPKG
K-KEIFNHRH
>AM471157
GVIDGTH-IPVVVPRDRKIXYIGR-KGVTTQNVMAVCDFNMCFTFAWAGWEGAAHDARVF
LEAL-RRPELGFPHPPK-GKYYLVDAXYPQMSGYL-GPYKGXRYHLPDFRRG---SSPKG
K-KEIFNHRH
>AM462882
GVIDXTH-IPXVVPRDRKIPYIGR-KGVTTQNVMAXCDFNMCFTFAWAXWEGXAHDARVF
LEAL-RRPKLGFPHPPK-GKYYLVDAGYPQMSGYL-GPYKGERXHLPDFXRG---SSPKG
K-KEIFNHRH
>AM487778
GVIDETH-IPIVVPRDRKIPYIGR-KGVTTQNVMAVCDFNMCFTFAWARWEGAAHDARVF
LEAL-RRPXLGFPHPPK-GKYYLVDAGYPQMSGYL-GPYKGERYHLPDFQRG---SSPKG
K-KEIFNHRH
>AM465766
RVIDGTH-IPVVVPRDRQIPYIGR-KGMTTQNVMAVCDFNMCFTFAWVGWEGVAHDAQVF
LEAL-RRPELGFPHPPN-GNYYLVDAGYPQMSGYL-GPYKGECYHLPDFRRG---SSPRG
K-NEIFNPRH
>AM475059
GVIDETH-IPXVVSRDRKXPYMGR-KGMATQNVMAVCDFNMCFTFAWVRWEGXAHDXRVF
LEAL-RRPXLGFPHPPK-GKYYLVDVGYPQMSGYL-GPYKGERYHLPDFQRG---SSPKG
K-KEIFNHRH
>AM432888
GVVDGTH-IPIVVPRDRKIXYIGR-KGVTTQNVMAVCDFNMCFTFAWVGWEGAAHDVRVF
LEAL-RRPELGFPHPPK-GKYYLXDAGYPQMSGYL-GLYKSEXYHLPDFRRG---SSPKG
K-KEIFNHRH
>AM450166
RVIDETH-IPVVVPRDRKIPYIGK-KGMTTQNVMAVCDFNMCFTFAWARWEGVAHDVWVF
LEAL-RRLELGFSHPPK-GKYYLVDVGCPQMSGYL-SPYKGEHYHLLDFRRG---SSPKG
K-KEIFNHRH
>AM461042
GTIVGTH-KLLVIPKDREIPYIGR-KNMTTQNVMAVYDLXMCFMFAWAGWEGVAHDAQVF
LEAL-GRPKLGCPHPPK-GKYYLIHAGYPQISGYL-GPYKGKRYHRPFFRRD---CLPRG
K-KEIFNYKH
>AM432977
RVINGTHDIPIVIPKDRQTQYIGR-KDMTTXNVMTLCDFNMCFTFATR-WERATHDVWVF
LEVL-IMLELGFPHLPK-GKYYLVNVGYLQMSEYL-GPYRGERYHLPNFQG----SLHRS
K-KEXFNHRL
>AM465076
GVIDGTH-IPVVVPRDRQIPYIGR-KXMTTQNVMVVCDFNMRFMFTWAGWECAAHDAQTF
LKAL-RRLLG-FPHPPK-SKYYLVDVGYPQMNGYL-GP----RYYLLDFQG----SSLRG
K-KKIFNHRH
>AM434074
RVIDRTH-IPIVVPXDRQIPYIG--KXMTN-NIMVVWVVXICFTFACVRWEGIAHNAXIX
LEX--KRSKLDFPHPPK-NKYYLVDNG-P-MS-YL-NPYK-DCYHLXDFHG----XXXS-
N-KEIFNHRH
>AM427240
-VIDGTH-IPIVVSKDRKISYIGR-KCMITQSVMVVCDFNMCFMFAWV-EESVAHHVQVF
LKAL-RRLELGFPHPPK-GKYYLVDVGCPQMSGYL-GPYKGKHYHLLDFQG----SLPRG
KNKEIFNHRH
>AM461145
GVIDGTH-MPVVVPRDRKTPYIGR-KGTTTQNVMAICDFNMCFIFAWXEWESAAHDAXVF
LEAL-RRLELGFPHPPK-GKYYLVDVGYPQMSGCL-RPYKGECYHLPDFQG--------G
X---------
>AM447304
GVIDGTH-MPIMVFRDRQISYIGT-KSITT-NIMVIYYFNMYFTFALARWEGFAHDACVF
S-ALKTMLELGFPHPSK-RKYYLLNVGY-PMSGYIIRSLKGECYHLQDFXWS---SLPRG
K-KEIFNHRY
>AM464087
GVIDTH--MSIMVSRYRKISYIST-KSITTLNIMVIYYFNMYFTFALARWGGIAHDACVF
LEALKKILELGFSHPYK-GKYYLLNVGY-TMSGYIIRPLEGECYHLLDFXWS---SXPX-
E-EGIFNHRH
>AM439889
GVIDGTH-MPVMVFRDRQISYIGT-KSITT-NIMVIYYFNMYFTFALARWEGFAHDACVF
S-ALXKMLELGFPHPSK-GKYYLLNVGY-PMSGYIIRPLKGECYHLLDFXWS---SLPRG
E-KEIFNHRH
>AM426836
GIIDGTH-MPIMVFRDRKISYIGT-KNITT-NIMVIYYFNMYFTFALARWGGIAYDACVF
LEALXKIIELGFPHPSK-GKYYLLNVGY-PMSGYIIRPLEXECYHFLDFXWS---SLPRG
K-XXISNHXH
>AM488238
GIIDGTH-MPIIVSRDRKISYIGT-KAITT-NIMVINYFNMYFTFALARWGGIAHDACVV
LEALXKILELGFPHPSK-SKYYLLNVGY-PMSXYIIRPLEGECYHLLXFQWS---SLPRG
K-SEIFNHSH
>AM429651
GIIDGTH-MPIMVFRDRKISYIGK-KNITT-NIMVIYYFNMYFTFAFARWGGIAHDACVF
LEALXKMLELGFPHPCK-GKYYLLNVGY-PMSGYIIRPLEGECYHFLDFXWS---SLPRG
K-KEISNHSH
>AM444930
GAIDGTH-ISAWVPADRQTSFRGR-KTVITQNVMCACNFDMMFTFVYAGWEGTANDARVF
LDAL-TRPEVNFPWPSE-GKYYVVDSGYPCISGFL-PPYRGERYHLQEYRGR---HNQPI
RYKELFNYRH
>AM482229
GAIDGTH-ISAWVPADRQTSFRGR-KTVITQNVMCACNFDMMFTFVYAGWEGTANDARVF
LDAL-TRPEVNFPWPSE-GKYYVVDSGYPCISGFL-PPYRGERYHLQEYRGR---HNQPI
RYKELFNYRH
>AM461257
GAIDGTH-ISAWVPADRQTSFRGR-KTVITQNVMCACNFDMMFTFVYAGWEGTANDARVF
LDAL-TRPEVNFPWPSE-GKYYVVDSGYPCISGFL-PPYRGERYHLQEYRGR---HNQPI
RYKELFNYRH
>AM457591
GAIDGTH-ISAWVPADRQTSFRGR-KTVITQNVMCACNFDMMFTFVYAGWEGXANDARVF
LXAL-TRPEVNFPWPSE-GKYYVVDSGYPCISGFL-PPYRGERYHLQEYXGR---XNQPI
RYKXLFNYRH
>AM444759
GAIDGTH-ISAWVPADRQTSFRGR-KTVITQNVMCACNFDMMFTFVYAGWEGTANDARVF
LDAL-TRPEVNFPWPSE-RKYYVVDSGYPCITGFL-PPYRGERYHLQEYRGR---RNQPI
RYKELFNYRH
>AM488816
GAIDGTH-ISAWVPADRQTSFKGR-KTVITQNVMCACNFDMMFTFVYAGWEGTTNDARVF
LDAL-TRPKFNFPWSSE-GKYYVVDSGYPCISGFL-PPYRGERYHLQEYWGR---RNQPI
RYKELFNYRH
>AM449212
GVIDGTH-ISAWVPADRQTSFRGR-KTVITQNVMCACNFDMMFIFVYAGWEGTTNDARVF
LDAL-TRPEVNFPWPNE-GKYYVVDSGYPCISGFL-PPYG-ERYHLQEYRGR---RNQPI
RYKELFNYRH
>AM475932
GAIDGTH-ISAWVPADRQTSFRGR-NTVLAQNVMCACNFDMMFTFVYAGWEGTANDARVF
LDAL-TRPEVNFPWPSE-GKYYVVDYGYPCISGFL-PPYRGERYHLQEYWGR---RNQPI
KYKELFNYRH
>AM460140
GAIDGTH-ISAWVPADRQTSFRGR-KIVIAQNVMCACNFDMMFTFVYVGWEGTTNDARVF
LDAL-TRPKFNFPWPSE-GKYYVVDSGYPCISGFL-PPYRDERYHLQEYRGR---RNQPI
RYKELFNYRH
>AM454012
GVIDGTY-ISAWVPADRQTSFRGR-KTVITQNVMCACNFDMMFTFVYAGWEETANDARVF
LDAL-TRPEVNFPWPSE-GKYYVVDFGYPCISGFL-PPYG-ERYHLQEYRGR---RNQPI
RYKEHFNYRH
>AM475672
GAIDGTH-ISAWVPADRQTSFRGR-KTVITQNVMCACNFDMMFTFVYAGWKGTTNDAHVF
LDAL-TRPEVNFPWPSE-GKYYVVDSSYPCISXFL-PPYRGERYHLQEYRGR---RNQPI
RYKELFNYRH
>AM469988
GAIDGTH-ISAWVPANRQTSFRGR-KIVIIQNVMCACDFDMMFTFVYASWEGTTNDARVF
LDAL-TRPEVNFPWPSE-GKYYVVDSGYPCISGFL-PPYRGE-YHLQEYRGR----RNPI
RYKELFNYRH
>AM464274
GAIDXTH-ISAWVPANRQXSFXGR-KTVITQNVMCACDFDMMFTFVYAGXEGTANDARVF
LDAL-TRPVN-FPWPSE-GKYYVVDSGYPYISGF--PPYRGERYHLQEYRXR---RNXPI
RYKELFNYRH
>AM483093
GAIDGTH-ISAWVPADRQTSFRGR-KTVITQNVMCACNLDMMFTFVYAGWEGTTNDARVF
LDAL-TRLEVNFPWPSE-GKYYVVDSGYPCISGFL-PPYRGERYHLQEYRGR---CNQPI
RYKELFNYRH
>AM447904
GAIDDTH-ISAWDSADRQTSFRGR-KTVITQNVMCACDFDMMFTFVYAGWEGTANDARVF
LDAL-TRPEVNFPWPSE-GKYYVVDSGYPCISGFL-PPYRGERYHLQEYRGR---RNQPI
RYKELFNYRH
>AM479280
GAIDGTH-ISAWVPTDRQTSFRGR-KTVITQNVMCACDFDMMFTFVYTSWEGTTNDARVF
LDAL-TRPEVNFP-PSE-GKYYVVDSGYPCISGFL-LPYQGKRYHLQEYRSR---RNQPI
GYKELFNYRH
>AM471414
GVIDGTH-ISAWVPTDXQTNFRXI-KXVITQNVICACDFDIMFTFVYTGWKGTTNDARVF
LDAL-TRPGVNFPWPSK-GKYYVXDSGYPXISGFL-PPYXVERYHLQEYWGR---HNQPI
RYKELFNYRH
>AM453829
GAIDGTH-ISAWVLADIQTNFRGR-KIVITQNVMCACDFDTIFTFVYDGWERTTNDARVF
LDTL-TRPEVNFPWPSE-GKYYVVDSDYPCISGFL-PPYRGE-YHLQEYRGR---RNQPI
RYKELFNYRH
>AM430293
GVIDGTH-ISTWVSTDRQTSFRGR-KIVITQNVMCARDFDMTFTFVNAGWEGTTNDARVF
LDAL-TRPEVNFPWPSE-GKYYVVDSGYPCIYGFL-PPYG-EQYHLQEYRGG----CNPI
RYKELFNYRH
>AM434095
GAIDGTX-ISAWVPSDGQTNFRGR-KTVITQNVXCACDFDXMFTFVNIGWEGIANDMRVF
LDAL--TPEVNFPWPSE-GKYYLIDSGYPYISGFL-PPYQSERYHLQEYRGR---RNQPI
RYKELFNYRH
>AM446666
NAIDDTF-ISAWVLVGKQTSFRG--KTVITQNIMCACDFDMMFTFVYVGWKGTINDACVF
LDAL-TRPKVNFLWPSE-GKYYVVDFGYPCIFGFL-PPYRGKRHHL-EYRG----RNQPI
RYKELFNYRH
>AM435791
GAIDGTH-ISAWVPTNRQTSFRGR-KTVITQNVMCACDFDMMFTFVYIGWKGTTTDARVF
LDVL-TRP-VNFPWLTE-RKYYLVDSGYPWISGFL-LPYRGERYHLQEYQGR---HNQPT
RYKKLFNYRH
>AM446915
TAIDGTY-ISAWVPADRQTNFRGR-KIVITQNVMCACDFDM-FTFVYAGWEGTTNNARVF
LDVL-TRPKVNFPWPSE-RKYYLVDFGYPCIFGFL-LPYRGEQYHLQEYQGR---HNQLF
KCKELFNYRH
>AM457186
GAIDGTH-ISAWVLTDRQTHFRGR-KTVITQNVICACDFDMMFTFVYAGWEGTTNDVHVF
LDAL-TRPVN-FPWLSE-GKYYLVDCSYPCISGFL-PLYG-ESYHLQ-YRDR---DNQPI
KYKELFNYRH
>AM425680
GAIDGTH-INAWVPTNRQTGFRGR-KTFIT-NVMCACDFDMMFTFVYAGWKGTVNDARVF
LDAL-TRPEVNFPWPNE-RKYYVVDSSYPCIFGFL-PPYN-ERYHLQEYWGR---RNQPI
RYKEPFNYRH
>AM442172
GAIDDTH-ISAVP-ANRQTNFRGR-KXVIIQNVMCACDFDMMFTFVYVSWERTKNGAHIF
LDVL-TKPEVNVPWLSE-GKYYLVYSSYPCISRFL-PPYRGERYHLQEYRGR---RNQPI
RYKKLFNYRH
>AM430898
GAVDGTH-ISAWVPTNRKTSFKGR-KTVITQNVMCACDFDVMFTFVYVG-EETENDACIF
LDAL-IR-EVNFP-PSE-GKYYLVDYGYPCKSRFL-PPYRGERYHLQEYRGK---RNQPI
KYKELFNNRH
>AM473516
GAIDGTR-LSAWVLIDRQNSFRGR-KTIITQNVMCACDFDMMFAFVYVG-EGTKNDAHVF
LDVL-TIPEVNFPWPNE-EKYYLVDSSYPCTSEFL-PPYQCEQYHLQEYRDR---CHQPI
RYKELFNYRL
>AM488112
SAIDGTH-ISAX-PTNRQISFKGR-KTIITQNIMXXCDFDMMFTFVYIG-EGTTNDAHIF
LDAL-TRPEVNFPWPSE-GKYYVDFG-YPCNSGFL-SPYRG-KYHLQEYRDR---CNQPV
RYKELFNYKH
>AM434055
GAIDSTH-VSAWGLADIQSSFRG--KAIITQNVMRTCDFDMMFTYVYASWEGTTNDVGVF
FDIL-TRPKVNFPWPSE-EKYYLVDFGYPCMSGFL-PPHG-ERYHSQEYDK----CNQPI
KYKEPFNYRH
>AM439949
SAIDGTH-ISVWVPIDRQSSFRGR-KTIITQNIMSACDFDMMFTFVYAGWEGITNNARVF
LDAL-TRPVN-FPWLNE-GKYYLVDSSYHCTFGFL-PSYGK-QYHLKEYWGR---RNQPV
KYNFFFYYKH
>AM466037
GAIDDTH-ISVWI-PTNKTSFRGR-KIVITQNVICACDFDMKFTFVYASWEGTINDAHVF
LDAL-TRLKVNFPWIKE-GKYYLVNSSYPYTSGFL-PPYRGE-YHLQEYQGK---RNQPI
RNKKRFNYRH
>AM430613
SAIDGTH-ISTWVLTDRQTNLRGR-KTVITQNVMCSCDFDIMFTFVYAGWEGTTNDVCVF
LDAL-TKLQVQFPWPSE-GKYYLVDSGYPCTFRFL-PSYRGE-YHLQEYRGR---RNQSV
RYKELFNYRH
>AM476569
NPINGNH-ISAVL-ANRQIGFRDK-KLIITQNVMRSFDFDMMFTFVYVGWEGTTNDACVF
LDAX-SRPEVHFRWPSL-GNNYLVDFGYFCTFGFL-LPYGEQ-YHLQEYWGR---CNQPV
--MKLFNYRH
>AM450771
SAIDGTH-IRARVSTYRQTSIRXR-KTIIIQNVICACDFDXTFIFVYANWEETKNGECVF
VYAL-TRPKVHFP-PSE-GKCYLVDFGCPCISGFL-LPYRGE-YYLQEYRGR---CKKLI
RYKKLFNYRY
>AM486567
NAIDGTH-ISAWVPANRQTKFKGR-KTVITN-VMCACDFDIMFTFFYVSX-DTMNDARVL
LDAL-TRPKVHFPLSSR-GKYYLVXSGYPCTSEFL-PPYD--KYH-QE-RAR---CNQPP
RYKEIFXYRH
>AM456266
GAIDDTH-ISAIL-VDKQTSFRGR-KTIITQNVMCECDFDMMFTFVYVSWKGTINDARVF
LDAL-TRPEVNFPWPSE-GKYYLVYSGYPCIFGFL-LPYXER-YHL-EYRGK---CNQPI
RYKELFNYKH
>AM428291
NATDGTH-ITTWVPSNRQTSFRGR-KXIITQNVMCXCDFDMIFTFVYTSWEGTMNYARVF
LDVL-TRPKVHFP-PSE-EKYYLVDFDYTFISGFL-LPYGEG-YHLQEYWGR---HNQLA
RYKELFNYKH
>AM433444
GAIDGTH-VSTWVLVDKQTSFRGR-KTVITQNVICACDFDMMFIFVYVDWEVIANDACVF
LDAL-TRLEIQFPWPTK-RKYYLVDLGYPCTFGFL-PPYHSERYHLQYYQGR---HNQPI
RYNKLFNYRH
>AM476336
GAIDGTH-VSAWVPTXRQASFKVR-KTXITQNVMCVYDFDMMFTFVYVG-KGTTNDARVF
LDAL-TRPEIQFPWPTK-EKYYLVDLGYPCTFGFL-PPYHGEQYHLXDXQGR---XNQPT
RYKEIFNYSH
>AM479586
GVIDGTH-ISAWFLANRQTNFKGR-KIVITN-VMYACDFDMMFTFFYAS-EEIGNDARVF
LDAL-TRLEINFPWSNE-GKYYLVNSDYLYTFGFL-PPYGE-RYHLQKY-GR---CNQPT
RYKELFNYRP
>AM453761
GSIDGTH-VSAWVPIDRQASFKGR-KIVIT-NVMGACDFDMMFTFVYAGWKGTTNDAHVF
LDAL-TKPKI-FL-PIE-RKYCLVDSGYPCTFGFL-PPXXDEQYHLQDY-GR---NNQPT
R-KELFNYRH
>AM481565
STIDDTH-ISTYILTNKETNFRGR-KTIIT-NVMCACDFDMMFAFVYDDWERIMTNACVF
LDVL-TRLEVYFP-PNE--INYLVDFGYPYTSEFP-TSYQGEQYHLEEHQGR---CNQPI
KYKKLFNYKY
>AM441200
GAINEPX-VSVGVSIDKQASFRGK-KIVTTQNVMYACDFDMMFTFVYAGWEGTTNNAHVF
LDAF-SRPKIQFPWPTE-RKYYLVDPSYPCTFGFL-PPYYGERNHLHDYAR----HNQPT
RYKELFNYRH
>AM461301
NAIDDNH-ISAWVPTDRXTSFRSR-KTTIT-NFMCXYDFDMMFTFVYXGWERIXNDAHVF
LNVL-TRPKVHFPWPNE-RKYYLVNSGYPCISRFL-PPYQGKRYYLQEYLGK---CNQPX
------KYX-
>AM487625
GIIDGTH-VSVWVPTDKQASFRCK-KAVIMQNMMRICDFDTMFTSINAS-EETSNDAHFF
LDVL-TRLEIQFLWPTK-RKYYLVDLGYPCKFGFL-SPYRSXX-HLQDY-GR---HNQPI
RYKELLNYIH
>AM472457
XAIDGTH-ISAV-STDRQTSFRGK-KTVIIQNVMCACDFDMMFTFVYIGWEGIANDAHVF
LDAL-TRPKVNFPWSSE-GKYYLVDFSYLCTSRFL-TSYRGERYHLQEYQGR---RNQPI
RYKELFNYRH
>AM429673
--IDGTH-ISAWVPIDRQISFGGR-KKVITENVMCACDFDKIFTFVYVGWEGXXNDAHVF
LDAL-SRPXVNFPWPSE-GK----XXGYPCTFXFL-PPYQGEQYHLQEY-GK---HNQPI
KYKELFNYRD
>AM439390
DAIDGTH-IDTWVLPNKXTSFRSR-KIVITQSVLCACDFDMIFTFVYVGWQRITNDANVF
LDAF-TRPKVHFP-SSE-GKYYLVDSSYPCTFIFL-SPYS--KYHLQEY-GR---CNQHT
MYKELFNYRH
>AM475670
DAIDDTH-ISTVX-TKRQTSFSDR-KXIIXQNVMCXCDFDMMFTFVYVGRE-TTNNAHVF
LDAL-TRPEVQFXXPSE-XKYYLVDSXYPCTXGFL-PPYRG--YHLQEFQGR---XNQLV
RYKELFNYKY
>AM458447
SAIDGTH-ICGVPIG-RQTSFRGK-KITITN-VMCISNSDMMFTFIYTSWEAIMNDASFV
FDAL-TRLEIHFSCSSE-GK-----XGHPCXFRFL-SPYRG-EYHLQKYQGR---CNQLT
RYKEPFNYXH
>AM453482
GAIDGTH-VSAWVPVDRQTSFRGR-KTIITQNVMCTCDFDMMFTFVYFGWDGTINDACVF
LDAL-TRLEV-FPWPTK-RKYYLVDSGYACTFGFL-PPYFGERYH--DYRGR---HNQPT
IYKELFNYKH
>AM478605
GAXDDTH-VSVWVLVDRQTSFKGR-KIVITQNVMCACDFNIMFTFVYVGWEGITNNALVL
LDAL-TRLEIQFPWSIE-RKYYLVYLGYPCTFEFI-PSYHSEQYHLLDYRGR----YNPI
R-KKPFNSKH
>AM482681
GAIDGTH-ISACVLADRQTSFRGR-KTIITQNVMCACDFDMMFTFVYASWEGTTNDARVF
LDAL-TRLEVNFPWLSE-GKYYVVDSGYPCISRFL-PPYRGERYYLQEYRGR---HNQPI
RYKEXFNYRH
>AM483457
GAIDGTH-ISAWVLADRQTGFRGR-KTVITQNVICACDFDMMFTFVYVGWEGTTNDARVF
LDAL-TKPEVNFPWPSE-RKYRVVDFGYPCISRFL-PPYRGEQYHLQEYWDR---HNQPI
RYKELFNYRH
>AM446370
GAIDDTH-ISAWVPTDRQTSFRGR-KTVITQNVMCVCDFGMMFTFVYVGWKGTANDAHVF
LNAL-TRPEVNFPWPSE-GKYYVVDSGYPCISGFL-PPYRDE-YHLQEYQGK---RNQPI
RYKELFNYGH
>AM470325
NAIDGGH-ISAWIPTNKQTSFKSK-XIIRTQNVMYTCDLDMISTLIYVGWERKTKDARLF
FYAL-TRPKIHFSYPVE-RNYYLVDYYRLYIYRXL-TPYDEQ-YCLQEYMDK---CNTX-
--K-LCNHRL
>AM448162
NAIDGGH-ISAWIPTNKQTSFKSK-KIIRTQNVMCTCDLDMISTLIYVGWERKAKDVRLF
FYAL-TRPKIHFSYPVE-RNYYLVDYYRLYIYRXL-TPYDEQ-YCLQEYLDK---CNTXK
--K-LCNHRH
>AM480296
VAIDDTH-IXARLPIDRTRFXRR--KTVITQNVTCTXGFXMMFIFVX-TTEETTNNACIF
LDAL-TRLEVHFPSPSX-XKYYLVDFGYSCTXEFL-PXYG-E-YYLQEYWGK---HNKPT
XYKELFNYRD
>AM461685
GATDGTL-IHACIPTNQQVPYRGRGRGECFQNVMAVCDFDMIFRFVVVGWEGTAHDSRVL
TETI-RNPQHNFPMPPS-EKYYLVDAAYTHTRGFM-APYRNVRYWLSDFHSG---GKAVG
K-EEIFNQCH
>AM458229
GAIDGTL-IHACIPTNQQVPYRGRGRGECFQNVMAVCDFDMIFRFVVVGWEGTAHDSRVL
TETI-RNPQHNFPMPPS-EKYYLVDAAYTHTRGFM-APYRNVRYWXSDFRSG---GKAVG
K-EEIFNQCH
>AM428950
GAIDGTL-IHACIPTNQQVPYRGXGRGECFQNVMAVCDFDMIFRFVVVGWEGTAHDSRVL
TETI-RNPQHNFPMPPS-EKYYLVDAAYTHTRGFM-APYRNVRYWLSDFRSG---GKXVG
K-XEIFNQCH
>AM466269
GAIDGTL-IHACIPTNRQVPYRGRGRGECFQNVMAVCDFDMIFRFVVVGWEGTXHDSRVL
TETI-RNPQHNFPMPPS-EKYYLVDAAYTHTRGFM-APYRNVRYWLSDFRSG---GKAVG
K-XEIFNQCH
>AM484436
GAIDGTL-IHACIPTNQQVPYRGRGRGECFQNVMAVCDFDMIFRFVVVGWEGTAHDSRVL
TETI-RNPQHNFPMPPS-EKYYLVDAAYTHTQGFM-TPYRNVHYWLSDFRSG---GKAVG
K-EEIFNQCH
>AM477492
GAIDGTL-IHACIPTNQQVPYRGRGRGECFQNVMAVCDFDMIFRFVVVGWEGTAHDSRVL
TETI-RNPQHNFPMPSP-EKYYLVDEAYTHTRGFM-APYRNVRYWLSDFRSG---GKAVG
K-EEIFNQCH
>AM487852
GAIDGTL-IHACIPTNQQVPYRGRGRGECFQNVMAVCDFDMIFRFVVVGWEGTTHDSRVL
TETI-RSPQHNFPMPPS-EKYYLVDATYTHTRGFM-APYRNVRYWLSDFRSG---GKAVG
K-EEIFNQCH
>AM427204
GAIDGTL-IHACIPTNQQVPYRGRGRGECFQNVMALCDFDMIFRFVVVGWEGTTHDSRVL
TETI-RNLQHNFPMPPS-KKYYLVDAAYTHSRGFM-APYRNVRYWLSDFRSG---GKAVG
K-EEIFNQCH
>AM426970
GAIDGTL-XHACIXTNQQVPYRGXGRGECFQNVMAVCDFDMIFRFFVVGWEGTTHDSRVL
TETI-CNPQHNFPMPPS-KKYYLVDAAYTYTG-FM-APYRNVHYWLSDFRSG---DKVVG
K-EEIFNQCH
>AM447066
GAIDGTL-IHACIPTNQQVPYRGRGRGECFQNVMAVCDFDMIFRFVVVGWKGTTHDSKVL
TETI-RNPQHNFPMPPS-EKYYLVDAAYKHT-GFM-APYRNVRYWLSDFRSG---GKVVG
K-EEIFNQCH
>AM466197
GAIDGTL-IHACIPTNQQVPYRGRGRGXCFQNVMAVCDFDMIFRFVVVGWEGXXHDSRVL
TETI-RNPQHNFPMXPS-EKYYLVDAAYTHTRGFM-APYRNVRYWLSDFRSG---GKAVG
K-EEIFNQCH
>AM442821
GAINGTL-IHACIPTNQQXPYQGRERGECFQNVMAVCDFDMIFRFVVVGWEGTTHDS-XL
TETI-RNP-HNFPMPPS-XKYYLVDAAYTHTRGFM-APYRNVRYWLSDFRSG---GKAVR
K-EEIFNQCH
>AM474543
GPIDGTL-IHACIPINQQVTYRGRGRGECFQNVMVVCDFDMIFRFVVVGWEGTAHDSRVL
TKTI-YNPQHNFPMPPS-EKYYLVDAAYTHTXGFM-APYHNVHYWLSDFRSG---GKVVE
K-EEIFNQCH
>AM462570
GAIDGTL-IHACIPTNQQVPYRGRGKGECFQNVMAVCDFDIIFRFVVVGWEGTTHDSRVL
TETI-HYPQHNFPMAPS-EKYYLVDAAYTHTRGFM-APYRNVRYWLSDFRSG---GKAVG
K-KEIFNQCH
>AM431962
GAIDGTF-IHACIPTNQQVPYRGCGRRECFHNVMVVCDFDMIFRFVIVGWEGTTHDSRVL
TETI-RNPQHNFPMLPS-KKYYLVDATXTHTRGFM-ALYRNVRYWLSDFRSG---GKVVG
K-EEIFNQCH
>AM447180
DAIDGTL-IHACIPTNQQVPYRGRGRGEYFQNVMAVCDFDMIFRFVDIGWEGTTHDSRIL
IETI-RNLQYNFPIPPS-EKYYLVDATXTHTQGFM-APYCNVRYWLSDFRSG---GKAVG
K-EEIFNQCH
>AM465865
GAIDETL-IHACIPTNQQVPYRGCEXGECFRNVMAVCDFDMIFRFVVVGWEETTHDSRVL
TEII-XNPQHNFXMPXS-KKYYLVDAAYTHXRGFM-TPYRNVRYWLNDFCSG---GKGIG
K-EEIFN-CH
>AM440662
GAIDGTL-IHACIPINQQVPYQGRGKGECFQNVMTTCNFDMIFRFVVVG-EGIAHDSRVL
IETI-HNPQHNFPIPPL-EKYYLVDAAYTHT-GFM-APYRNVRYWLSDFRSG---GKVVG
K-XEIFNQXH
>AM424483
GAIDGTL-IHACIPTNQQVPYRGHGRGECFQNVMAVCDFDMIFRFVVVGXAXTTHDSRVL
TETI-HNPQHNFPMPPL-EKYYLVDAAYTHTRGFM-APYCNVRY-LSDFCSS---GKVVG
K-EGIFNQCH
>AM459993
DAIDGTL-IHACIPTNQQVPYQGHGRGECFQNVMVVCDFDMIFRFVVVGWQETTHDSRVL
TETI-HNPHN-FPMPSS-EKYYLVDAAYKHTQGLM-ASYRNVRYWLSDFCSS---GKTVG
K-DEIFNQCH
>AM442398
GAIDGTL-IHACIPTN-QVPYXGHGKGECFHNVMAVCNFDMTFRFVVVGWEGTTHDSRVL
XGTI-RNPQHNFPMPPS-EK----YAAYTHSRGFM-APYXNVRYWXSDFRSG---GKVVG
K-EEIFNXCH
>AM431260
GAIDGTL-IHACIPTNQQVPYQGRGRGEYFRNVMAVCDFDMIFRFVVVEWEGTTHDSRVL
TETI-CNPQHNFQIPPS-EKYYLVDAAYTHTRXFM-APYRNVCYWLSDFRSG---GKTVG
K-EEIFNQCY
>AM446039
GAIDGTL-IHAYIPTDQQVPYQGCGRGECFQNVMAICDFDMIFRYVVVEWKGTAHDSRVL
IETI-CN-LHNFSMLSS-EKYYLVDVAYTHTRGFT-APYRNVLYWLSDFRRG---GIAIG
K-EEISNQYY
>AM428754
GAIDGTL-IHVCIPSYQQVPY-GCGRGECLN-VMAICDFNMIFRYVVVGWERTAYDSRVL
TETI-RNXQHNFPMPSL-KKYYLVDTAYTHTLGFI-APYRNVCYWLSDFHSG---GKVVG
K-EKIFNQCH
>AM423798
GVIDGTL-IHECIPTNQQVAYRDHGRRECFQNVMIVCDFDLIFRFVVVRWE-TTHDSRVL
TETI-RNPQHNFPMPPK--KYYLVDATXIHTRGFM-APYHNVRYWLSDFCSG---GKAVG
K-KEIFNQCH
>AM442883
GAIDGTL-IHACIPVDQQVPYQGRGRGEYFQNVMVVCDFDMIFRYVVVGWEGTTHDLRVL
IETI-CNPQHNFPMLPK--KYYLVDAAXTHTRGFM-APYRNVRYWLSDFHSC---GKVVG
K-EEIFNQCH
>AM481345
GAIDGTL-IHACIPTNQQVPY-GRGRGECFQNVMVVCDFDMIFRFVVVRWEGTTHDSRVL
TETI-RNXQHNFPMPPS-EKYYLVKATYTHTGGFM-APYRNVRYWLSDFHSG---GKAVG
K-EEIFNQCH
>AM450890
GAIDGTL-IHAWIPYDQQXPY-GCGKRTCFYNVMAGCNFDMIFRYVVVGREEIVHNSRIL
TKTI-HNP-HNFPMPLP-DKYFVEAI-YTQTWGFM-APYCNIHYWLNDFSST---GRAIK
K-EETFNQYY
>AM488304
GAIDGTL-IHAWIPYDQQXPY-GCGKRTCFYNVMAGCNFDMIFRYVVVGREXIVHNSRIL
TKTI-HNP-HNFPMPLP-DKYFVEAI-YTHTWGFM-ALYCNIHYWLNDFSNT---GRAIE
K-EETFNQYY
>AM461657
GAITRTL-IHVYLPAS-QQVYQGHXRGQCFPNVIAVCDFDMIFRYVVVRWEGTTYNSRVL
IETI-CNPQHNF-LTPL-DKYYLVDARYTHTQGFI-ATYN-VRYWLSDFHSN----GVKG
K-EILNYHH-
>AM459181
GAIDGTL-IHACILVKQL-PY-GRERAQCFQNVMAIYDFDMIFSYFVVG-EETTHASRVL
TSI--YSPHHNFQIPPT-DKYYLVGATYTHTCGFM-ALYCNVY--LSDFCSS---GQAIQ
K-EKTFNCN-
>AM459263
DAINRTF-IHAYILVD-QVPY-GHGRGECF-NVIEVCSFDMIFRYVVVGWEGTTHDPRVL
METI-HNPQHNFPILPL-EKYYFLDAAYTLXXSFI-VAYRNICYWLKDFCSG---DKAVG
K-KEIFNH--
>AM458301
GAIDGTL-IHACIPTNQQVPYRGRGRGECFQNVMAVCDFYMIFKFVVVGWEGTSHDSGVL
TETI-RNPQHNFPMPPS-EKYYLVDAAYTHTRGFM-APYRNVRYWLSDFCSG---GKVIG
K--EIFNQCH
>AM467457
GAIDGTF-IHAY--XDQQVPY-GHGKGECF-NIXVVCDFDMIIRYIV--GERITHDLRVL
IEVI-HNLQHNFSMPQL-EKYYLVDATYTHXQGFM-TPYRNV-YYLSDFYSG---GRAIG
K-DETFN-CH
>AM480476
GAIDGTV-IHACIPTNQQVSY-GCGREEYFQNVMATCNFDMIFRFVVVGWEGTIHDSRVL
IETI-CNPQHNFPMPPP-EKYYLVDAAYTHTRGFM-APYRNILYWLSDFRSS---GKVVG
K-KEIFNQYH
>AM433822
GAIDGTL-IHACIPTNQQVPY-GRGRGECFQNVMVVCDFDMIFRFVVVRWEGTTHDSRVL
TETI-RNPQHNFPMPPS-EKYYLVKATYTHTGGFM-APYRNVRYWLSDFHSG---GKAVG
K-EEIFNQCH
>AM466013
GAIDGTL-IHACIPTNQQVPY-GRGRGECFQNVMVVCDFDMIFRFVVVRWEGTTHDSRVL
TETI-RNPQHNFPMPPS-EKYYLVKATYTHTGGFM-APYRNVRYWLSDFHSG---GKAVG
K-EEIFNQCH
>AM423317
GAIDGTL-IHACIPTNQQVPYRGRGRGECFQNVMAVCDFDMIFRFVVVGWEGTAHDSRVL
TETI-RNP-HNFPMPPS-EKYYLVDAAYTHTRGFM-APYRNVRYWLSDFRSS---GKAVG
K-EEIFNQCH
>AM469438
GAIDGSH-FRVKVSNDVVQRYRGR-KYYPTQNVLAACSFDLKFTYVLPGWEGSASDSRIL
DNAL-VRDFDKLIVPQG--KYYLADAGFQLKTGFL-TPYRSTRYHLKEYSV----HQPEN
A-REVFNLRH
>AM426600
GAIDGSH-FRVKVSNDVVQRYRGR-KYYPTQNVLAACSFDLKFTYVLPGWEGSASDSRIL
DNAL-VRDFDKLIVPQG--KYYLADAGFQLKTGFL-TPYRSTRYHLKEYSV----HQPEN
A-REVFNLRH
>AM449440
GAIDGSH-FRVKVSNDVVHRYRGR-NYYPTQNVLAACSFDLKFTYVLPGWEGSASDSRIL
DNAL-VRDFDKLIVPQG--KYYLADAGFQLKIGFL-TPYRSTRYHLKEYSV----HQPEN
D-REVFNLRH
>AM486626
GAIDGSH-FRVKVSNDVVQRYRG--KYYPTQNVLAACSFDLKFTYVLPGWEGSASX----
-NAL-VRDFDKLIVPQG--KYYLADAGFQLKTGFL-TPYRSTRYHLKEYSV----HQPEN
A-REVFNLRH
>AM438849
GAIDGSH-FRVKVSNDVVQRYRGQ-KYYPTQNVLTVCSFDLKFTYVLPG-EGSVSDSRIL
DNAL-VRDFDKLIVPQG--KYYLVDAGFXLKIGFL-TPYRSTRYHLKEYSV----HQPEN
--AEVFNLRH
>AM448944
GAIDGSH-FRVKVSNDVVQRYRGR-KYYPTQNVLAACSFDLKFTYVLPSWEGSALDSRIL
DNAL-MRDFDKLIVPQG--KYYLADAGF-LKTGFL-IPYRSTRYHLKKYSV----HQLEN
A-REVFNIRH
>AM452166
GAIDGSH-FXVKVSNXVXQRYXGR-KYYPTQNVLAACSFDLKFTYVLPGWEGSXSDSRIL
DNAL-XRDFDKLIVPQG--KYYLADAXFXLKTGFL-TPYRSTRYHLKEYSV----HQPEN
A-XEVFNLXH
>AM487944
XXIDGSX-FRVKVSNDVVQRYQGX-KYYPTQNVLAACSFDLKFTYVLPSWEGSASDLKIL
DNAL-MRYSDKLIVPQG--KYYLADAXFQLKTGFL-XPXRSTXYHLXEYSV----HQPKN
A-XEVFNHRH
>AM434197
EAINGSH-FSVKVSNDVVXRYR-R-KYYPTQNVLAACSFNLKFTYVLPGWEESASNSRIL
DNSL-MRDFDKLIVPQG--KYYLANASFQLKTGFL-TPXRSTHYYLKEYSV----HQPEN
A-REVFNI-H
>AM438367
RAIDASH-FRVKVSNDVVQRYRGR-KYYPTQNVLAACSFDLKFTYVLPGWEGFALDSRIL
DNAL-MRDFDKLIVPQG--KYYLADAGFQLKTGFL-TPYRSTCYHLKEYSV----HQPEN
A-REVFNL-H
>AM442964
GATDGLH-FRVKVSNDVVQRYRRR-KYYPTQNVLAACSFDLKFTYVIPGWEGSVSGLRIL
DNAL-MRDFDKLIVPQG--KYYLVDVGF-LKT-FL-TPYRSTRYHLKEYSV----HQPEX
T-REVFNLRH
>AM434965
GAIDGSH-FRVKVSNEVVQRYRGR-KYYPTQNVLAACSFDLKFTYVLPGWEXSASDXRIL
DNAL-MRDFDKLIVPQG--KYYLXDAGFXLKTGFL-TPYRSTRYHLKEYSV----HQPEN
A-REVFNLRH
>AM462244
GAIDGSY-FRVKVSNDVVQRYRGR-KYYPTQNVLAACSFDLKFTYVLLGWEGSASDSRIL
DNAL-MRDFDKLIVPQS--KYYLANAGFQLKIRFL-TPYKSTHYHLKEYSV----HQPKN
--AEVFNLRH
>AM429631
GAIDGSH-FCVKVSNDVVQRYRGR-KYYPTQNFLAACSFDLKFTYVLPGWQGSTLDLRIL
DNAL-MRDFDKLIVPQG--KYYLADAGFQLKTGFL-TPYRSTRYHLKEYSV----HQPEN
A-REVFNL-H
>AM480273
GVIDGSH-FCVKVSNDVVQRYRGR-KYHPTQNVLATCSFDLKFTYVLXGWEGSASDXRIL
DNAL-MRDFXKXIVPQG--KYYLXXAXFQLKTGFL-TPYRSTRYHLKEYSV----HQPKN
A-REVFNLR-
>AM439013
MAIDGSH-FHVKVSNDVVQRY-GR-KYYPXQNALTACSFDLKFTYVLPSWEGSASNSTIL
DNAL-MKDFDKLIVPQG--KYYLADAGXQPKT-FL-TPYRSICYHLKEYSVV---HQPKN
T-REVFNLRH
>AM440211
GAINGSH-FCVKVSNDVVQRYQGR-KYHPKQNVLAACSFDLKFTYVLPSWEGSASDSRIL
NNAL-TRDFDKLIVPQG--KYYLVDAGFKLKNGFL-TPYRSTCYHLKEYSV----HQSEN
A-QEVFNFQH
>AM427808
GAIDGSH-FRVKVSNDVVQRYRGR-KYYPTQNVLAACSFDLKFTYVLPGWEGSASDSRIL
DNAL-VRDFDKLIVPQG--KYYLADAGFQLKTGFL-TPYRSTRYHLKEYSV----HQPEN
A-REVFNLRH
>AM433810
GAIDGSH-FRVKVSNDVVQRYQER-KYYPTQYVLAVCSFDLKFTYVLPGWEGFASDSRIL
YNAL-TKDFDKLIVSQG--KYYLVDAGFKLKTGFL-TLYRSTCYHLKKYSV----HS-EN
A-QEVFNFH-
>AM473474
GAIDGSH-FHVKVSNEVVQRYRGR-KYYPTQNVLAACSFDLKFTYVLPGWEXSXSDXRIL
DNAL-MRDFDKLIVPQG--KYYLXDAXF-LKTGFL-TPYRSTRYHLKEYSV----HQPEN
A-REVFNLXH
>AM453140
GAIDESH-FRVKVSNDVVQRYRGR-KYDTTQNVLAACSFDLKFTYVLLGWEGSASDSRIL
DNTL-MKDFDRLIVPHD--KYYLADASFKLKXGFL-TLYRSTRYHLKEYSV----HQPEN
A-XVVFNIRH
>AM455079
GAIDGSH-FRVKVSNDVVQRYQRQ-KYYPTQNVLAACSFDLKFTYVLPGWEGFASDSRIL
DNAL-MRDFDKLIVPQG--KYYLAYASFQLKIGFL-TPYKSTRYHLKEYSV----HQPKN
--AEVFNLQH
>AM429323
GAIDG-H-FRVKVSNDVVQRYQER-KYYPTQNVLAACSFDLKFTYVLPGWEGSASNSRIL
DNAL-MRDFDKLIVPQG--EYYLVDAGFQLKTRFL-TPYRSTRYHLKEYSV----HQPEN
A-REVFNLQH
>AM450505
SMVDGSC-FRVKALNNFVQXY-GQ-KYYPTQNVLVVYSFDLKFTYVLPSWKESIPKSRIL
DKVL-TRELNILIVLQS--NYYLTDASFQLKVGFL-TPFRSARYHLKEYSI----HQQKN
T-LEVFSL-H
>AM459339
GAINGSH-FCVKVSNDVVQRYQG--KYHPTQNVLAACSFDLKFTYVLPSWEGSASDSRIL
NNAL-MRDFDKLIVPQG--KYYLVDAGFKLKNGFL-TPYRSTCYHLKEYSV----HQSEN
A-QQVFNFQH
>AM433092
EVIDGSH-FXVKVSNDVVQRYQGQ-KYYPT-NVLAACSFDLKFX--XXGWEGSASDLRIL
DNAL-MRDFDKLIVLXG--KYYLVDAGFRLKTXFL-TPYXSTRYHLKEYXV----HQPEN
A-XEVFNL-H
>AM465310
WAIDESH-FHIKVSNDXVQRYRGQ-KHYLTENVLAACSFDLKFTNVLLGWEGSTSDSRXL
DSAL-TREFNRLIVPQG--KYYLANTKFQLKAGFI-TLYRSTCYHLKKYSV----HQPKN
A-QKVFNLRH
>AM423396
--XDGSH-FXVXVSNDVVQRY-GR-KYYPT-NVLAACSFDLKFTYVLPSWEEPASDSRIL
DNAL-MRDFDKLIVLQG--KYYLVDVGFQLKTRFL-TPYRSTRYHLKEYSV----HQPEN
A-REVFNLRH
>Os_Pong
GSIDCMHWHWERCPVAWKGQFTRGDQKVPTLILEAVASHDLWIWHAFFGAAGSNNDINVL
NQST-VFIKELKGQAPR--VQYMVNGNQYNTGYFL-ADGIYPEWAVFVKSI----RLPNT
E-KEKLYADM
>Os_Ping
GSIDCMHWQWERCPTAWKGQFTRGDQKVPTLILEAVASHDLWIWHAFFGVAGSNNDINVL
SRST-VFINELKGQAPR--VQYMVNGNQYNEGYFL-ADGIYPEWKVFAKSY----RLPIT
E-KEKLYAQH
